# Supplementary material for: Secretin targets interstitial cells of Cajal to regulate intestinal contractions
Source: EMBO Rep. 2025 Nov 6;26(23):6015–43. doi: 10.1038/s44319-025-00623-1 (PMC12678811; doi:10.1038/s44319-025-00623-1)
Supplement: Supplementary file 3 — Movie EV1 [file 44319_2025_623_MOESM3_ESM.zip]

Archive with 7 entries (4 files):
- Movie EV1/
- Movie EV1/Movie EV1.mp4
- __MACOSX/
- __MACOSX/Movie EV1/
- __MACOSX/Movie EV1/._Movie EV1.mp4
- Movie EV1/Movie EV1 legend.docx
- __MACOSX/Movie EV1/._Movie EV1 legend.docx
