# Supplementary material for: Secretin targets interstitial cells of Cajal to regulate intestinal contractions
Source: EMBO Rep. 2025 Nov 6;26(23):6015–43. doi: 10.1038/s44319-025-00623-1 (PMC12678811; doi:10.1038/s44319-025-00623-1)
Supplement: Supplementary file 4 — Source data Fig. 1 [file 44319_2025_623_MOESM4_ESM.zip]

Archive with 12 entries (7 files):
- Figure 1/
- Figure 1/.DS_Store
- Figure 1/1 A-H/
- Figure 1/1 A-H/.DS_Store
- Figure 1/1 A-H/1A/
- Figure 1/1 A-H/1A/.DS_Store
- Figure 1/1 A-H/1A/Trace1_3-9-23_WT_female_SCT_mouse_34_.png
- Figure 1/1 A-H/1E/
- Figure 1/1 A-H/1E/.DS_Store
- Figure 1/1 A-H/1E/Trace2_3-22-23_wtmouse_sct100nM_34.png
- Figure 1/SOURCEDATA/
- Figure 1/SOURCEDATA/SECRETIN_CONTRACTION_mouse.xlsx
