# Supplementary material for: Secretin targets interstitial cells of Cajal to regulate intestinal contractions
Source: EMBO Rep. 2025 Nov 6;26(23):6015–43. doi: 10.1038/s44319-025-00623-1 (PMC12678811; doi:10.1038/s44319-025-00623-1)
Supplement: Supplementary file 4 — Source data Fig. 1 [file 44319_2025_623_MOESM4_ESM.zip › Figure 1/SOURCEDATA/SECRETIN_CONTRACTION_mouse.xlsx]

## Sheet: SCT-AREA%
	CONTROL(100nM)	SCT (100nM)	CONTROL(TTX)	TTX+(SCT 100nM)
3/1/23 1	100	76.7
3/1/23 4	100	46.7
3/1/23 6	100	76.2
3/1/23 7	100	74.8
3/1/23 8	100	72.2
3/2/23 4	100	74.3
3/9/23 1	100	33
3/9/23 2	100	53.8
10-19-23 3	100	34.1
6/26/24 1 m	100	43.1
6/26/24 2 m	100	30.5
8/14/24 3 f	100	56.5
8/14/24 4 f	100	27.6
8/14/24 5 f	100	25.2
8/14/24 6 f	100	43.9
8/14/24 7 f	100	39.9
8/14/24 8 f	100	78.5
10/1/24 m 1	100	40.6
10/1/24 m 2	100	42.4
10/1/24 m 3	100	24.4
10/1/24 m 4	100	39.3
10/1/24 m 5	100	38.6
10/1/24 m 6	100	42.1
10/1/24 m 7	100	50.1
11/13/24 ch3 female	100	9
11/13/24 ch4 female	100	14.3
10-12-22 ch1			100	32
10-12-22 ch2			100	63.3
3/1/23 2			100	69.7
3/1/23 3			100	52.4
3/1/23 4			100	43.8
3/1/23 6			100	21.6
3/1/23 7			100	22.3
3/21/23			100	58.1
3/22/23			100	32.3
2/23/22 1			100	55.3
2/23/22 2			100	34.1
7-10-23 ch2			100	55.8
1/29/24 ch1			100	61.9

## Sheet: SCT-P-P%
	CONTROL(100nM)	SCT (100nM)	CONTROL(TTX)	TTX+(SCT 100nM)
3/1/23 1	100	85.2
3/1/23 4	100	62.7
3/1/23 6	100	87.1
3/1/23 7	100	86.4
3/1/23 8	100	58.1
3/2/23 4	100	92.9
3/9/23 1	100	52.8
3/9/23 2	100	57.7
10-19-23 3	100	36.9
6/26/24 1 m	100	54.1
6/26/24 2 m	100	28.9
8/14/24 3 f	100	59.7
8/14/24 4 f	100	44.1
8/14/24 5 f	100	44
8/14/24 6 f	100	89.4
8/14/24 7 f	100	60.6
8/14/24 8 f	100	82.6
10/1/24 m 1	100	97.7
10/1/24 m 2	100	61.7
10/1/24 m 3	100	74.1
10/1/24 m 4	100	54.8
10/1/24 m 5	100	28.8
10/1/24 m 6	100	44.7
10/1/24 m 7	100	39.7
11/13/24 ch3 female	100	15
11/13/24 ch4 female	100	19.5
10-12-22 ch1			100	57
10-12-22 ch2			100	64.8
3/1/23 2			100	64.2
3/1/23 3			100	63.2
3/1/23 4			100	61.7
3/1/23 6			100	38.4
3/1/23 7			100	36.2
3/21/23			100	74.1
3/22/23			100	47.1
2/23/22 1			100	47.9
2/23/22 2			100	37.2
7-10-23 ch2			100	55
1/29/24 ch1			100	45.8

## Sheet: SCT-FREQ
	CONTROL(100nM)	SCT (100nM)	CONTROL(TTX)	TTX+(SCT 100nM)
3/1/23 1	36	36
3/1/23 4	36	36
3/1/23 6	36	36
3/1/23 7	36	36
3/1/23 8	36	36
3/2/23 4	30	30
3/9/23 1	33	34
3/9/23 2	33	32
10-19-23 3	36	36
6/26/24 1 m	36	36
6/26/24 2 m	33	33
8/14/24 3 f	35	34
8/14/24 4 f	35	33
8/14/24 5 f	36	34
8/14/24 6 f	37	38
8/14/24 7 f	37	36
8/14/24 8 f	36	36
10/1/24 m 1	32	31
10/1/24 m 2	30	31
10/1/24 m 3	29	29
10/1/24 m 4	31	31
10/1/24 m 5	32	30
10/1/24 m 6	31	29
10/1/24 m 7	30	30
11/13/24 ch3 female	36	36
11/13/24 ch4 female	36	36
10-12-22 ch1			30	30
10-12-22 ch2			36	36
3/1/23 2			36	36
3/1/23 3			36	36
3/1/23 4			36	30
3/1/23 6			36	36
3/1/23 7			36	36
3/21/23			33	33
3/22/23			36	36
2/23/22 1			38	38
2/23/22 2			44	44
7-10-23 ch2			36	36
1/29/24 ch1			36	36
