# Supplementary material for: Secretin targets interstitial cells of Cajal to regulate intestinal contractions
Source: EMBO Rep. 2025 Nov 6;26(23):6015–43. doi: 10.1038/s44319-025-00623-1 (PMC12678811; doi:10.1038/s44319-025-00623-1)
Supplement: Supplementary file 5 — Source data Fig. 2 [file 44319_2025_623_MOESM5_ESM.zip]

Archive with 24 entries (13 files):
- Figure 2/
- Figure 2/.DS_Store
- Figure 2/2A-H/
- Figure 2/2A-H/.DS_Store
- Figure 2/2A-H/2A/
- Figure 2/2A-H/2A/TD_WT_Jejunum slide7-SCTR_RNA594- mSCFR488_20x001.nd2 - C=3-1CROP-final copy.tif
- Figure 2/2A-H/2B/
- Figure 2/2A-H/2B/DAPI_WT_Jejunum slide7-SCTR_RNA594- mSCFR488_20x001.nd2 - C=0-CROP-final copy.tif
- Figure 2/2A-H/2C/
- Figure 2/2A-H/2C/GREEN_mscfr_WT_Jejunum slide7-SCTR_RNA594- mSCFR488_20x001.nd2 - C=1-CROP-final copy.tif
- Figure 2/2A-H/2D/
- Figure 2/2A-H/2D/RED_sctr_WT_Jejunum slide7-SCTR_RNA594- mSCFR488_20x001.nd2 - C=2-1CROP-final copy.tif
- Figure 2/2A-H/2E/
- Figure 2/2A-H/2E/WT_Jejunum slide7-20x_RG-CROP-final copy.tif
- Figure 2/2A-H/2F/
- Figure 2/2A-H/2F/WT_Jejunum slide7-20x_allmerge_edited-1CRPOP-final copy.tif
- Figure 2/2A-H/2G/
- Figure 2/2A-H/2G/.DS_Store
- Figure 2/2A-H/2G/DMP_merge_red_greenonly_20x_5-2-23_slide4 copy.tif
- Figure 2/2A-H/2G/Merge_redGreen_MAX_5-3-23RNAscopeSI_CKIT488_SCTRRNA594_60X_dmpONLY_flat.tif
- Figure 2/2A-H/2H/
- Figure 2/2A-H/2H/Merge_redGreen_MAX_5-3-23RNAscopeSI_CKIT488_SCTRRNA594_60X.nd2 - C=0-1_MY.tif
- Figure 2/SOURCEDATA/
- Figure 2/SOURCEDATA/DRYAD_RNAScope.xlsx
