# Supplementary material for: Secretin targets interstitial cells of Cajal to regulate intestinal contractions
Source: EMBO Rep. 2025 Nov 6;26(23):6015–43. doi: 10.1038/s44319-025-00623-1 (PMC12678811; doi:10.1038/s44319-025-00623-1)
Supplement: Supplementary file 5 — Source data Fig. 2 [file 44319_2025_623_MOESM5_ESM.zip › Figure 2/SOURCEDATA/DRYAD_RNAScope.xlsx]

## Sheet: RAW DATA RNAscope Jejunum IM 
	IM Kit+ cells (per 256x256 ROI)	RNAscope + IM kit cells (per 256x256 ROI)	% RNAscope positive IM
Merge_rg_MAX_5-3-23RNAscopeSI_CKIT488_SCTRRNA594_20X.nd2 - C=0	16	16	100
Merge_rg_MAX_5-3-23RNAscopeSI_CKIT488_SCTRRNA594_20X.nd2 - C=1	13	13	100
Merge_rg_MAX_5-3-23RNAscopeSI_CKIT488_SCTRRNA594_20X.nd2 - C=2	11	11	100
Merge_rg_MAX_5-3-23RNAscopeSI_CKIT488_SCTRRNA594_20X.nd2 - C=3	17	17	100
Merge_rg_MAX_5-3-23RNAscopeSI_CKIT488_SCTRRNA594_20X.nd2 - C=4	19	15	78.9
RGB_merge__5-3-23RNAscopeSI_CKIT488_SCTRRNA594_20XSLIDE4.nd2 - C=1	14	13	92.9
RGB_merge__5-3-23RNAscopeSI_CKIT488_SCTRRNA594_20XSLIDE4.nd2 - C=2	16	16	100
RGB_merge__5-3-23RNAscopeSI_CKIT488_SCTRRNA594_20XSLIDE4.nd2 - C=3	10	9	90
RGB_merge__5-3-23RNAscopeSI_CKIT488_SCTRRNA594_20XSLIDE4.nd2 - C=4	20	18	90
RGB_merge__5-3-23RNAscopeSI_CKIT488_SCTRRNA594_20XSLIDE4.nd2 - C=6	14	12	85.7
rgmerge5-3-23RNAscopeSI_CKIT488_SCTRRNA594_60X c=1	3	3	100
rgmerge5-3-23RNAscopeSI_CKIT488_SCTRRNA594_60X c=2	2	2	100
Merge_rgb_MAX_5-3-23RNAscopeSI_CKIT488_SCTRRNA594_20X.nd2 - C=1	18	18	100
Merge_rgb_MAX_5-3-23RNAscopeSI_CKIT488_SCTRRNA594_20X.nd2 - C=2	19	18	94.7
Merge_rgb_MAX_5-3-23RNAscopeSI_CKIT488_SCTRRNA594_20X.nd2 - C=3	18	17	94.4
Merge_rgb_MAX_5-3-23RNAscopeSI_CKIT488_SCTRRNA594_20X.nd2 - C=4	15	14	93.3
Merge_rgb_MAX_5-3-23RNAscopeSI_CKIT488_SCTRRNA594_20X.nd2 - C=5	19	19	100
17 regions of 256x256

## Sheet: RAW DATA RNAscope Jejunum MY
	MY Kit+ cells (per 256x256 ROI)	RNAscope + MY kit cells (per 256x256 ROI)	% RNAscope positive MY
Merge_rg_MAX_5-3-23RNAscopeSI_CKIT488_SCTRRNA594_20X.nd2 - C=1	34	2	5.9
Merge_rg_MAX_5-3-23RNAscopeSI_CKIT488_SCTRRNA594_20X.nd2 - C=2	24	3	12.5
Merge_rg_MAX_5-3-23RNAscopeSI_CKIT488_SCTRRNA594_20X.nd2 - C=3	30	2	6.7
Merge_rg_MAX_5-3-23RNAscopeSI_CKIT488_SCTRRNA594_20X.nd2 - C=4	20	0.001	0
RGB_merge__5-3-23RNAscopeSI_CKIT488_SCTRRNA594_20XSLIDE4.nd2 - C=1	10	0.001	0
RGB_merge__5-3-23RNAscopeSI_CKIT488_SCTRRNA594_20XSLIDE4.nd2 - C=2	15	1	6.7
RGB_merge__5-3-23RNAscopeSI_CKIT488_SCTRRNA594_20XSLIDE4.nd2 - C=3	16	0.001	0
RGB_merge__5-3-23RNAscopeSI_CKIT488_SCTRRNA594_20XSLIDE4.nd2 - C=4	16	0.001	0
RGB_merge__5-3-23RNAscopeSI_CKIT488_SCTRRNA594_20XSLIDE4.nd2 - C=5	33	1	3
rgmerge5-3-23RNAscopeSI_CKIT488_SCTRRNA594_60X c=1	7	1	14.3
rgmerge5-3-23RNAscopeSI_CKIT488_SCTRRNA594_60X c=2	6	0.001	0
Merge_rgb_MAX_5-3-23RNAscopeSI_CKIT488_SCTRRNA594_20X.nd2 - C=1	59	3	5.1
Merge_rgb_MAX_5-3-23RNAscopeSI_CKIT488_SCTRRNA594_20X.nd2 - C=2	30	2	6.7
Merge_rgb_MAX_5-3-23RNAscopeSI_CKIT488_SCTRRNA594_20X.nd2 - C=3	21	0.001	0
Merge_rgb_MAX_5-3-23RNAscopeSI_CKIT488_SCTRRNA594_20X.nd2 - C=4	34	1	2.9
Merge_rgb_MAX_5-3-23RNAscopeSI_CKIT488_SCTRRNA594_20X.nd2 - C=5	32	1	3.1
Merge_rgb_MAX_5-3-23RNAscopeSI_CKIT488_SCTRRNA594_20X.nd2 - C=6	10	0.001	0

## Sheet: Consolidated %RNAscope Jejunum
	% positive cells ROI IM (256x256)	ROI MY(256x256)
Merge_rg_MAX_5-3-23RNAscopeSI_CKIT488_SCTRRNA594_20X.nd2 - C=0	100
Merge_rg_MAX_5-3-23RNAscopeSI_CKIT488_SCTRRNA594_20X.nd2 - C=1	100
Merge_rg_MAX_5-3-23RNAscopeSI_CKIT488_SCTRRNA594_20X.nd2 - C=2	100
Merge_rg_MAX_5-3-23RNAscopeSI_CKIT488_SCTRRNA594_20X.nd2 - C=3	100
Merge_rg_MAX_5-3-23RNAscopeSI_CKIT488_SCTRRNA594_20X.nd2 - C=4	78.9
RGB_merge__5-3-23RNAscopeSI_CKIT488_SCTRRNA594_20XSLIDE4.nd2 - C=1	92.9
RGB_merge__5-3-23RNAscopeSI_CKIT488_SCTRRNA594_20XSLIDE4.nd2 - C=2	100
RGB_merge__5-3-23RNAscopeSI_CKIT488_SCTRRNA594_20XSLIDE4.nd2 - C=3	90
RGB_merge__5-3-23RNAscopeSI_CKIT488_SCTRRNA594_20XSLIDE4.nd2 - C=4	90
RGB_merge__5-3-23RNAscopeSI_CKIT488_SCTRRNA594_20XSLIDE4.nd2 - C=6	85.7
rgmerge5-3-23RNAscopeSI_CKIT488_SCTRRNA594_60X c=1	100
rgmerge5-3-23RNAscopeSI_CKIT488_SCTRRNA594_60X c=2	100
Merge_rgb_MAX_5-3-23RNAscopeSI_CKIT488_SCTRRNA594_20X.nd2 - C=1	100
Merge_rgb_MAX_5-3-23RNAscopeSI_CKIT488_SCTRRNA594_20X.nd2 - C=2	94.7
Merge_rgb_MAX_5-3-23RNAscopeSI_CKIT488_SCTRRNA594_20X.nd2 - C=3	94.4
Merge_rgb_MAX_5-3-23RNAscopeSI_CKIT488_SCTRRNA594_20X.nd2 - C=4	93.3
Merge_rgb_MAX_5-3-23RNAscopeSI_CKIT488_SCTRRNA594_20X.nd2 - C=5	100
Merge_rg_MAX_5-3-23RNAscopeSI_CKIT488_SCTRRNA594_20X.nd2 - C=1		5.9
Merge_rg_MAX_5-3-23RNAscopeSI_CKIT488_SCTRRNA594_20X.nd2 - C=2		12.5
Merge_rg_MAX_5-3-23RNAscopeSI_CKIT488_SCTRRNA594_20X.nd2 - C=3		6.7
Merge_rg_MAX_5-3-23RNAscopeSI_CKIT488_SCTRRNA594_20X.nd2 - C=4		0
RGB_merge__5-3-23RNAscopeSI_CKIT488_SCTRRNA594_20XSLIDE4.nd2 - C=1		0
RGB_merge__5-3-23RNAscopeSI_CKIT488_SCTRRNA594_20XSLIDE4.nd2 - C=2		6.7
RGB_merge__5-3-23RNAscopeSI_CKIT488_SCTRRNA594_20XSLIDE4.nd2 - C=3		0
RGB_merge__5-3-23RNAscopeSI_CKIT488_SCTRRNA594_20XSLIDE4.nd2 - C=4		0
RGB_merge__5-3-23RNAscopeSI_CKIT488_SCTRRNA594_20XSLIDE4.nd2 - C=5		3
rgmerge5-3-23RNAscopeSI_CKIT488_SCTRRNA594_60X c=1		14.3
rgmerge5-3-23RNAscopeSI_CKIT488_SCTRRNA594_60X c=2		0
Merge_rgb_MAX_5-3-23RNAscopeSI_CKIT488_SCTRRNA594_20X.nd2 - C=1		5.1
Merge_rgb_MAX_5-3-23RNAscopeSI_CKIT488_SCTRRNA594_20X.nd2 - C=2		6.7
Merge_rgb_MAX_5-3-23RNAscopeSI_CKIT488_SCTRRNA594_20X.nd2 - C=3		0
Merge_rgb_MAX_5-3-23RNAscopeSI_CKIT488_SCTRRNA594_20X.nd2 - C=4		2.9
Merge_rgb_MAX_5-3-23RNAscopeSI_CKIT488_SCTRRNA594_20X.nd2 - C=5		3.1
Merge_rgb_MAX_5-3-23RNAscopeSI_CKIT488_SCTRRNA594_20X.nd2 - C=6		0

## Sheet: CONTROLs_RNAscope Duodenum coun
		60x (negative control) ROI 44x 44- average punctate per cell	60x (Positive control) ROI 44x 44average punctate per cell
4-5-23_Duodenum Negative control ROI 1 60x		1.36364
4-5-23_DuodenumNegative control ROI 2		1.47727
4-5-23_Duodenumpositive control ROI 1			2.86364
4-5-23_Duodenumpositive control ROI 2			3.93182

## Sheet: CONTROLs_RNAscope Jejunum count
		60x (negative control) ROI 44x 44- average punctate per cell	60x (Positive control) ROI 44x 44average punctate per cell
4-5-23_jejunum Negative control ROI 1		2.72727
4-5-23_jejunum Negative control ROI 2		3.13636
4-5-23_jejunum positive control ROI 1			10.2727
4-5-23_jejunumpositive control ROI 2			6.63636

## Sheet: AVERAGE PUNCTATE PER CELL RAW D
	RNA SCOPE SCTR PROBE count per cell	clusters per cell counted
4-5-23_slide 7 jejunum 60x_cell1	26.3548	3
4-5-23_slide 7 jejunum 60x_cell2	18.3871	6
4-5-23_slide 7 jejunum 60x_cell3	15.0161	2
4-5-23_slide 7 jejunum 60x_cell4	27.0484	8
4-5-23_slide 7 jejunum 60x_cell5	16.371	4
4-5-23_slide 2 jejunum 60x_cell1	17.6935	7
4-5-23_slide 2 jejunum 60x_cell2	25.3548	3
4-5-23_slide 7 duodenum 60x_cell1	21.3548	4
4-5-23_slide 7 duodenum 60x_cell2	15.6774	5
4-5-23_slide 7 duodenum 60x_cell3	17.3548	2
4-5-23_slide 2 duodenum 60x_cell1	21.6935	8
4-5-23_slide 2duodenum 60x_cell2	18	0
4-5-23_slide 2duodenum 60x_cell3	17	0
