# Supplementary material for: Secretin targets interstitial cells of Cajal to regulate intestinal contractions
Source: EMBO Rep. 2025 Nov 6;26(23):6015–43. doi: 10.1038/s44319-025-00623-1 (PMC12678811; doi:10.1038/s44319-025-00623-1)
Supplement: Supplementary file 6 — Source data Fig. 3 [file 44319_2025_623_MOESM6_ESM.zip]

Archive with 16 entries (10 files):
- Figure 3/
- Figure 3/.DS_Store
- Figure 3/3B-C/
- Figure 3/3B-C/.DS_Store
- Figure 3/3B-C/STMAPS_secretin_TTX_DMP/
- Figure 3/3B-C/STMAPS_secretin_TTX_DMP/.DS_Store
- Figure 3/3B-C/STMAPS_secretin_TTX_DMP/GC6kit_Small Intestine_100nM Nicardipine_1uM TTX 15 min_20x_STMapIM1 copy.tif
- Figure 3/3B-C/STMAPS_secretin_TTX_DMP/GC6kit_Small Intestine_100nM Nicardipine_1uM TTX _Secritin 100nM 3 Min_20x_STMapIM1 copy.tif
- Figure 3/3I-J/
- Figure 3/3I-J/.DS_Store
- Figure 3/3I-J/STMAPS_secretin_TTX_MY/
- Figure 3/3I-J/STMAPS_secretin_TTX_MY/.DS_Store
- Figure 3/3I-J/STMAPS_secretin_TTX_MY/12-11-24_AREA3_40x_kitGC_duod_IMMY_TTX1uM_Cntrl_STMapMY1-500frames.tif
- Figure 3/3I-J/STMAPS_secretin_TTX_MY/12-11-24_AREA3_40x_kitGC_duod_IMMY_TTX1uM_secretin100nM5min_STMapMY1-500frames.tif
- Figure 3/SOURCEDATA/
- Figure 3/SOURCEDATA/_IMAGING__Secretin.xlsx
