# Supplementary material for: Secretin targets interstitial cells of Cajal to regulate intestinal contractions
Source: EMBO Rep. 2025 Nov 6;26(23):6015–43. doi: 10.1038/s44319-025-00623-1 (PMC12678811; doi:10.1038/s44319-025-00623-1)
Supplement: Supplementary file 6 — Source data Fig. 3 [file 44319_2025_623_MOESM6_ESM.zip › Figure 3/SOURCEDATA/_IMAGING__Secretin.xlsx]

## Sheet: MY-SI-SCT-SPATIAL SPREAD
		CONTROL(100nM)	SCT(100nM)
11/7/22 1		59.381	49.9444
2/8/23		21.82	19.1327
2/8/23 2		31.51	31.51
11/7/22 2		50.4918	47.9378
11/7/22 3		54.0765	60.9
3-22-23 1		42.5341	42.5754
3-24-23 1		14.54	14.1737
3-24-23 2		14.54	14.54
8-9-23		75.14	70.6312
8-4-23		15.4114	24.3336
9-7-23		17.0287	22.4025
8-10-23		28.878	29.09
9-21-23		12.12	12.12
8-28-23		28.8189	29.0394
10-11-23		16.9844	18.5433
12-8-23		15.2511	15.2283
2-7-24 1		21.435	26.66

## Sheet: MY-SI-SCT-DURATION
		CONTROL(100nM)	SCT(100nM)
11/7/22		1.9309	2.07256
2/8/23		11.9335	12.3153
2/8/23 2		11.2247	10.5926
11/7/22 2		6.43118	7.18556
11/7/22 3		2.66247	2.666
3-22-23 1		9.12182	7.26208
3-24-23 1		11.4779	10.6384
3-24-23 2		6.8585	8.874
8-9-23		11.1565	12.4529
8-4-23		5.22	8.31773
9-7-23		6.18667	11.0744
8-10-23		11.31	10.8063
9-21-23		9.12385	7.56071
8-28-23		8.83737	10.4078
10-11-23		8.21667	9.31867
12-8-23		8.02333	7.49167
2-7-24 1		6.0175	5.75857

## Sheet: MY-SI-SCT-AMPLITUDE
		CONTROL(100nM)	SCT(100nM)
11/7/22		95.1228	103.318
2/8/23		87.3967	92.8543
2/8/23 2		72.0848	76.9843
11/7/22 2		115.034	103.575
11/7/22 3		110.615	128.724
3-22-23 1		69.6485	83.5173
3-24-23 1		126.881	140.764
3-24-23 2		87.4295	123.058
8-9-23		89.5921	99.992
8-4-23		107.192	113.648
9-7-23		125.358	106.384
8-10-23		98.6188	115.822
9-21-23		104.294	110.598
8-28-23		105.345	85.6557
10-11-23		78.8948	131.395
12-8-23		161.725	176.237
2-7-24 1		151.555	73.5251

## Sheet: MY-SI-SCT-AREA
		CONTROL(100nM)	SCT(100nM)
11/7/22		9.29124	7.78911
2/8/23		17.4035	15.447
2/8/23 2		26.363	23.056
11/7/22 2		20.4633	23.2587
11/7/22 3		11.3502	12.9381
3-22-23 1		31.094	27.1503
3-24-23 1		11.8435	9.08289
3-24-23 2		8.3669	9.0453
8-9-23		52.1602	46.7992
8-4-23		5.23268	13.3563
9-7-23		5.12347	16.5415
8-10-23		24.8342	23.2102
9-21-23		8.34969	6.22314
8-28-23		15.2875	21.2796
10-11-23		8.57122	10.9253
12-8-23		7.86644	8.11858
2-7-24 1		6.935	7.08486

## Sheet: MY-SI-SCT-FREQ
		CONTROL(100nM)	SCT(100nM)
11/7/22		21	18
2/8/23		20	19
2/8/23 2		17	19
11/7/22 2		17	18
11/7/22 3		17	17
3-22-23 1		20	22
3-24-23 1		19	19
3-24-23 2		20	20
8-9-23		17	17
8-4-23		22	22
9-7-23		15	15
8-10-23		20	19
9-21-23		13	14
8-28-23		19	18
10-11-23		18	15
12-8-23		9	12
2-7-24 1		4	7

## Sheet: TTX-MY-SI-SCT-SPATIAL SPREAD
		CONTROL(100nM)	SCT(100nM)
3-6-23 1		3.40269	2.87143
3-6-23 2		10.9644	10.8673
3-6-23 3		12.12	11.8171
3-6-23 4		12.12	11.13
3-17-23 1		14.0811	12.0791
3-17-23 2		31.51	30.3607
3-17-23 3		7.94788	7.50029
3-17-23 4		8.59267	9.61378
3-22-23 1		20.3439	20.9659
3-24-23 1		14.54	14.54
1-30-24 1		24.24	24.24
1-30-24 2		37.9078	42.89
2-7-24 1		47.22	45.4071

## Sheet: TTX-MY-SI-SCT-DURATION
		CONTROL(100nM)	SCT(100nM)
3-6-23 1		3.12308	2.40286
3-6-23 2		9.15312	11.426
3-6-23 3		11.165	11.5586
3-6-23 4		10.9993	12.9727
3-17-23 1		6.00224	4.50395
3-17-23 2		10.4711	9.94
3-17-23 3		4.46154	5.00565
3-17-23 4		6.24467	6.67
3-22-23 1		8.47304	8.10682
3-24-23 1		7.25	7.395
1-30-24 1		6.3075	8.21667
1-30-24 2		12.9856	11.7933
2-7-24 1		6.71833	7.70571

## Sheet: TTX-MY-SI-SCT-AMPLITUDE
		CONTROL(100nM)	SCT(100nM)
3-6-23 1		103.069	113.319
3-6-23 2		133.084	131.654
3-6-23 3		129.107	112.455
3-6-23 4		118.206	116.869
3-17-23 1		62.7208	74.1386
3-17-23 2		72.1236	68.014
3-17-23 3		88.172	109.982
3-17-23 4		139.91	94.2118
3-22-23 1		95.4593	131.547
3-24-23 1		114.509	125.396
1-30-24 1		115.977	141.568
1-30-24 2		111.582	162.492
2-7-24 1		67.5218	113.019

## Sheet: TTX-MY-SI-SCT-AREA
		CONTROL(100nM)	SCT(100nM)
3-6-23 1		0.798538	0.508952
3-6-23 2		8.62231	10.5397
3-6-23 3		11.0955	11.7162
3-6-23 4		10.8495	12.4435
3-17-23 1		5.60001	3.9986
3-17-23 2		25.0612	22.5629
3-17-23 3		2.15135	2.22781
3-17-23 4		3.05673	4.25153
3-22-23 1		14.6747	14.9543
3-24-23 1		9.1907	9.55545
1-30-24 1		9.96337	13.0154
1-30-24 2		22.3698	23.1332
2-7-24 1		19.5877	24.0487

## Sheet: TTX-MY-SI-SCT-FREQ
		CONTROL(100nM)	SCT(100nM)
3-6-23 1		26	26
3-6-23 2		16	15
3-6-23 3		14	14
3-6-23 4		14	15
3-17-23 1		76	81
3-17-23 2		28	29
3-17-23 3		52	69
3-17-23 4		45	45
3-22-23 1		23	22
3-24-23 1		20	20
1-30-24 1		8	8
1-30-24 2		9	9
2-7-24 1		6	7

[truncated: 10 more sheets: IM-SI-SCT-SPATIAL SPREAD (w), IM-SI-SCT-DURATION(h), IM-SI-SCT-AMPLITUDE, IM-SI-SCT-AREA, IM-SI-SCT-FREQ, TTX-IM-SI-SCT-SPATIAL SPREAD(W), TTX-IM-SI-SCT-DURATION(H), TTX-IM-SI-SCT-AMPLITUDE, TTX-IM-SI-SCT-AREA, TTX-IM-SI-SCT-FREQ]
