# Supplementary material for: Secretin targets interstitial cells of Cajal to regulate intestinal contractions
Source: EMBO Rep. 2025 Nov 6;26(23):6015–43. doi: 10.1038/s44319-025-00623-1 (PMC12678811; doi:10.1038/s44319-025-00623-1)
Supplement: Supplementary file 7 — Source data Fig. 4 [file 44319_2025_623_MOESM7_ESM.zip]

Archive with 17 entries (11 files):
- Figure 4/
- Figure 4/.DS_Store
- Figure 4/4A-B/
- Figure 4/4A-B/.DS_Store
- Figure 4/4A-B/STMAPS_3Hz_EFS/
- Figure 4/4A-B/STMAPS_3Hz_EFS/COLOR_11-6-23_40x_gc6_IM_nicard200nM_EFS3hzcontinuous_20secCNTRL_sct100nM_5min_STMapCell1-1000frames copy.tif
- Figure 4/4A-B/STMAPS_3Hz_EFS/COLOR_11-6-23_40x_gc6_IM_nicard200nM_EFS3hzcontinuous_20secCNTRL_STMapcell1-1000frames copy.tif
- Figure 4/4G-H/
- Figure 4/4G-H/.DS_Store
- Figure 4/4G-H/STMAPS_10Hz_EFS/
- Figure 4/4G-H/STMAPS_10Hz_EFS/.DS_Store
- Figure 4/4G-H/STMAPS_10Hz_EFS/8-14-24_40x_gc6kit_dmp_mrs25001uM_lnna100uM_2xstim10sec_1min10sec_10hz10sec_secondBest_STMap1-1after copy.tif
- Figure 4/4G-H/STMAPS_10Hz_EFS/8-14-24_40x_gc6kit_dmp_mrs25001uM_lnna100uM_2xstim10sec_1min10sec_10hz10sec_secondBest_STMap1-1before copy.tif
- Figure 4/4G-H/STMAPS_10Hz_EFS/8-14-24_40x_gc6kit_dmp_mrs25001uM_lnna100uM_2xstim10sec_1min10sec_10hz10sec_secretin100nM3min_STMap1-1after copy.tif
- Figure 4/4G-H/STMAPS_10Hz_EFS/8-14-24_40x_gc6kit_dmp_mrs25001uM_lnna100uM_2xstim10sec_1min10sec_10hz10sec_secretin100nM3min_STMap1-1before copy.tif
- Figure 4/SOURCEDATA/
- Figure 4/SOURCEDATA/EFS_IMAGING__Secretin.xlsx
