# Supplementary material for: Secretin targets interstitial cells of Cajal to regulate intestinal contractions
Source: EMBO Rep. 2025 Nov 6;26(23):6015–43. doi: 10.1038/s44319-025-00623-1 (PMC12678811; doi:10.1038/s44319-025-00623-1)
Supplement: Supplementary file 7 — Source data Fig. 4 [file 44319_2025_623_MOESM7_ESM.zip › Figure 4/SOURCEDATA/EFS_IMAGING__Secretin.xlsx]

## Sheet: 10Hz_EFS_IM-SI-SCT-SPATIAL SPRE
		5hz10sec-MRS2500 (1uM) & LNNA (100uM) Before stim	5hz10sec-MRS2500 (1uM) & LNNA (100uM) After stim	5hz10sec-MRS2500 (1uM) & LNNA (100uM) + SCT(100nM) Before Stim	5hz10sec-MRS2500 (1uM) & LNNA (100uM) + SCT(100nM) After stim	10hz10sec-MRS2500 (1uM) & LNNA (100uM) Before stim	10hz10sec-MRS2500 (1uM) & LNNA (100uM) After stim	10hz10sec-MRS2500 (1uM) & LNNA (100uM) + SCT(100nM) Before Stim	10hz10sec-MRS2500 (1uM) & LNNA (100uM) + SCT(100nM) After stim
5-31-23		12.9429	11.1858	0	0
6-15-23		7.4904	17.2226	3.43333	12.8308
6-26-23		6.728	12.1914	6.06	11.665
10-9-23						9.695	9.287	6.56667	0
11-6-23 cell2						11.125	10.8333	14.24	0
11-6-23 cell1								0	0
11-13-23 cell1						17.286	17.4191	0	19.119
11-13-23 cell2						15.382	20.9076
11-20-23								0	0
8-14-24 cell 2 tissue1						9.75606	10.8958	0	0
8-14-24 cell 4 tissue1						15.6564	19.3505	5.45333	8.79
8-14-24 cell 1 tissue2						9.90941	9.76444	0	10.7418
8-14-24 cell 2 tissue2						15.15	7.5	4.695	13.94
8-14-24 cell 3 tissue2						11.4091	14.9433	8.335	0
8-14-24 cell 4 tissue2						7.57545	6.22889	11.1344	9.99875

## Sheet: 10Hz_EFS_IM-SI-SCT-DURATION(h)
		5hz10sec-MRS2500 (1uM) & LNNA (100uM) Before stim	5hz10sec-MRS2500 (1uM) & LNNA (100uM) After stim	5hz10sec-MRS2500 (1uM) & LNNA (100uM) + SCT(100nM) Before Stim	5hz10sec-MRS2500 (1uM) & LNNA (100uM) + SCT(100nM) After stim	10hz10sec-MRS2500 (1uM) & LNNA (100uM) Before stim	10hz10sec-MRS2500 (1uM) & LNNA (100uM) After stim	10hz10sec-MRS2500 (1uM) & LNNA (100uM) + SCT(100nM) Before Stim	10hz10sec-MRS2500 (1uM) & LNNA (100uM) + SCT(100nM) After stim
5-31-23		2.40286	2.38042	0	0
6-15-23		2.6448	3.99452	1.74	3.21231
6-26-23		2.552	3.59048	2.99667	5.51
10-9-23						3.19	7.395	2.61	0
3-10-23
3-10-23
11-6-23 cell2						2.8931	2.71596	3.19	0
11-6-23 cell1								0	0
11-13-23 cell1						3.509	4.16311	0	4.118
11-13-23 cell2						3.70233	3.80135
11-13-23 cell3
11-20-23								0	0
8-27-21
8-14-24 cell 2 tissue1						3.32479	3.683	0	0
8-14-24 cell 4 tissue1						3.96937	4.62	2.22333	2.32
8-14-24 cell 1 tissue2						2.76353	2.9	0	2.55727
8-14-24 cell 2 tissue2						3.77	1.9575	2.175	2.175
8-14-24 cell 3 tissue2						2.68565	3.74456	1.595	0
8-14-24 cell 4 tissue2						2.08273	1.61111	2.48312	2.64625

## Sheet: 10Hz_EFS_IM-SI-SCT-AMPLITUDE
		5hz10sec-MRS2500 (1uM) & LNNA (100uM) Before stim	5hz10sec-MRS2500 (1uM) & LNNA (100uM) Before stim	5hz10sec-MRS2500 (1uM) & LNNA (100uM) After stim	5hz10sec-MRS2500 (1uM) & LNNA (100uM) + SCT(100nM) Before Stim		10hz10sec-MRS2500 (1uM) & LNNA (100uM) Before stim	10hz10sec-MRS2500 (1uM) & LNNA (100uM) After stim	10hz10sec-MRS2500 (1uM) & LNNA (100uM) + SCT(100nM) Before Stim	10hz10sec-MRS2500 (1uM) & LNNA (100uM) + SCT(100nM) After stim
5-31-23		154.671	153.482	0	0
6-15-23		73.8978	80.5791	80.7797	95.086
6-26-23		77.83	92.4689	107.654	125.189
10-9-23							103.222	129.617	84.5117	0
3-10-23
3-10-23
11-6-23 cell2							110.995	123.501	166.686	0
11-6-23 cell1									0	0
11-13-23 cell1							93.3851	102.804	0	117.257
11-13-23 cell2							87.8241	104.888
11-13-23 cell3
11-20-23									0	0
8-27-21
8-14-24 cell 2 tissue1							80.086	79.8561	0	0
8-14-24 cell 4 tissue1							97.8265	103.043	113.286	137.315
8-14-24 cell 1 tissue2							85.2432	90.061	0	80.5275
8-14-24 cell 2 tissue2							76.366	67.7355	71.9255	83.8595
8-14-24 cell 3 tissue2							85.7821	77.0336	53.989	0
8-14-24 cell 4 tissue2							50.099	46.4219	88.2008	86.8781

## Sheet: 10Hz_EFS_IM-SI-SCT-AREA
		5hz10sec-MRS2500 (1uM) & LNNA (100uM) Before stim	5hz10sec-MRS2500 (1uM) & LNNA (100uM) After stim	5hz10sec-MRS2500 (1uM) & LNNA (100uM) + SCT(100nM) Before Stim	5hz10sec-MRS2500 (1uM) & LNNA (100uM) + SCT(100nM) After stim	10hz10sec-MRS2500 (1uM) & LNNA (100uM) Before stim	10hz10sec-MRS2500 (1uM) & LNNA (100uM) After stim	10hz10sec-MRS2500 (1uM) & LNNA (100uM) + SCT(100nM) Before Stim	10hz10sec-MRS2500 (1uM) & LNNA (100uM) + SCT(100nM) After stim
5-31-23		1.50886	1.66029	0	0
6-15-23		1.35388	3.90877	0.439333	2.59427
6-26-23		0.9066	2.74952	1.318	3.4445
10-9-23						1.8805	2.52835	0.755667	0
3-10-23
3-10-23
11-6-23 cell2						1.97602	1.83881	2.689	0
11-6-23 cell1								0	0
11-13-23 cell1						3.58155	3.68656	0	4.0051
11-13-23 cell2						3.30267	4.57473
11-13-23 cell3
11-20-23								0	0
8-27-21
8-14-24 cell 2 tissue1						1.78593	2.4772	0	0
8-14-24 cell 4 tissue1						3.46494	4.4894	0.691	1.257
8-14-24 cell 1 tissue2						1.634	1.58067	0	1.58491
8-14-24 cell 2 tissue2						3.19	0.9215	0.69	2.1395
8-14-24 cell 3 tissue2						2.16922	2.97325	0.8215	0
8-14-24 cell 4 tissue2						1.09045	0.653111	1.71069	1.54537

## Sheet: 10Hz_EFS_IM-SI-SCT-FREQ
			5hz10sec-MRS2500 (1uM) & LNNA (100uM) Before stim	5hz10sec-MRS2500 (1uM) & LNNA (100uM) After stim	5hz10sec-MRS2500 (1uM) & LNNA (100uM) + SCT(100nM) Before Stim	5hz10sec-MRS2500 (1uM) & LNNA (100uM) + SCT(100nM) After stim	10hz10sec-MRS2500 (1uM) & LNNA (100uM) Before stim	10hz10sec-MRS2500 (1uM) & LNNA (100uM) After stim	10hz10sec-MRS2500 (1uM) & LNNA (100uM) + SCT(100nM) Before Stim	10hz10sec-MRS2500 (1uM) & LNNA (100uM) + SCT(100nM) After stim
5-31-23			7	24	0	0
6-15-23			25	31	3	26
6-26-23			5	21	3	2
10-9-23							2	20	3	0
3-10-23
3-10-23
11-6-23 cell2							42	52	1	0
11-6-23 cell1									0	0
11-13-23 cell1							20	45	0	10
11-13-23 cell2							30	37
11-13-23 cell3
11-20-23									0	0
8-27-21
8-14-24 cell 2 tissue1							59	61	0	0
8-14-24 cell 4 tissue1							57	60	3	1
8-14-24 cell 1 tissue2							16	24	0	9
8-14-24 cell 2 tissue2							7	22	1	4
8-14-24 cell 3 tissue2							25	58	2	0
8-14-24 cell 4 tissue2							6	38	13	13

## Sheet: 3HZ_EFS_IM-SI-SCT-SPATIAL SPREA
		3 Hz continuous no secretin	3 Hz continuous +secretin
11-6-23 cell 1 1		10.0953	0
11-6-23 cell 1 2		11.0327	0
11-6-23 cell 1 3		10.5427	0
11-6-23 cell 1 4		9.302	0
11-6-23 cell 1 5		9.14551	0
11-6-23 cell 2 1		12.56	0
11-6-23 cell 2 2		15.0494	0
11-6-23 cell 2 3		13.1272	0
11-6-23 cell 2 4		9.22655	0
11-6-23 cell 2 5		13.1563	0
9-22-21 cell1-1		18.7419	8.06625
9-22-21 cell1-2		11.2941	9.39429
9-22-21 cell2-1		10.9838	0
9-22-21 cell2-2		9.85733	4.44333
9-22-21 cell3-1		11.4279	0
9-22-21 cell3-2		11.2116	9.79667
9-22-21 cell4-1		8.93818	11.694
9-22-21 cell4-2		11.7674	8.18
8-14-24 cell 1 tissue1		6.16	0
8-14-24 cell 2 tissue1		13.5511	14.85
8-14-24 cell 3 tissue1		15.4283	0
8-14-24 cell 1 tissue2		8.94774	0
8-14-24 cell 2 tissue2		10.787	19.7
8-14-24 cell 3 tissue2		7.332	14.24
8-14-24 cell 4 tissue2		11.1823	8.28333

## Sheet: 3HZ_EFS_IM-SI-SCT-DURATION(h)
			3 Hz continuous no secretin	3 Hz continuous +secretin
11-6-23 cell 1 1			2.60237	0
11-6-23 cell 1 2			2.54409	0
11-6-23 cell 1 3			2.74841	0
11-6-23 cell 1 4			2.4302	0
11-6-23 cell 1 5			2.41469	0
11-6-23 cell 2 1			2.78774	0
11-6-23 cell 2 2			2.98056	0
11-6-23 cell 2 3			2.784	0
11-6-23 cell 2 4			2.28	0
11-6-23 cell 2 5			2.93053	0
9-22-21 cell1-1			2.94143	2.28375
9-22-21 cell1-2			2.26727	2.61
9-22-21 cell2-1			2.465	0
9-22-21 cell2-2			2.59067	2.70667
9-22-21 cell3-1			2.56857	0
9-22-21 cell3-2			2.44211	2.12667
9-22-21 cell4-1			2.26727	2.088
9-22-21 cell4-2			2.56323	1.74
8-14-24 cell 1 tissue1			1.45	0
8-14-24 cell 2 tissue1			2.36833	2.61
8-14-24 cell 3 tissue1			2.5375	0
8-14-24 cell 1 tissue2			3.04774	0
8-14-24 cell 2 tissue2			2.581	2.9
8-14-24 cell 3 tissue2			2.117	3.19
8-14-24 cell 4 tissue2			2.46968	2.61

## Sheet: 3HZ_EFS_IM-SI-SCT-AMPLITUDE
			3 Hz continuous no secretin	3 Hz continuous +secretin
11-6-23 cell 1 1			117.085	0
11-6-23 cell 1 2			126.276	0
11-6-23 cell 1 3			108.536	0
11-6-23 cell 1 4			123.254	0
11-6-23 cell 1 5			127.017	0
11-6-23 cell 2 1			122.306	0
11-6-23 cell 2 2			132.081	0
11-6-23 cell 2 3			161.157	0
11-6-23 cell 2 4			137.79	0
11-6-23 cell 2 5			157.946	0
9-22-21 cell1-1			74.1094	97.3294
9-22-21 cell1-2			64.7364	87.7399
9-22-21 cell2-1			89.3376	0
9-22-21 cell2-2			106.125	196.748
9-22-21 cell3-1			114.608	0
9-22-21 cell3-2			120.672	144.354
9-22-21 cell4-1			115.877	137.087
9-22-21 cell4-2			120.853	125.955
8-14-24 cell 1 tissue1			92.13	0
8-14-24 cell 2 tissue1			54.5118	164.151
8-14-24 cell 3 tissue1			59.9069	0
8-14-24 cell 1 tissue2			54.4297	0
8-14-24 cell 2 tissue2			76.7393	133.334
8-14-24 cell 3 tissue2			62.6129	139.196
8-14-24 cell 4 tissue2			76.992	74.855

## Sheet: 3HZ_EFS_IM-SI-SCT-AREA
			3 Hz continuous no secretin	3 Hz continuous +secretin
11-6-23 cell 1 1			1.67734	0
11-6-23 cell 1 2			1.6742	0
11-6-23 cell 1 3			1.73657	0
11-6-23 cell 1 4			1.43864	0
11-6-23 cell 1 5			1.43655	0
11-6-23 cell 2 1			2.14568	0
11-6-23 cell 2 2			2.67975	0
11-6-23 cell 2 3			2.21368	0
11-6-23 cell 2 4			1.42372	0
11-6-23 cell 2 5			2.34295	0
9-22-21 cell1-1			2.8851	1.161
9-22-21 cell1-2			1.65223	1.47129
9-22-21 cell2-1			1.44338	0
9-22-21 cell2-2			1.5484	0.817
9-22-21 cell3-1			1.81971	0
9-22-21 cell3-2			1.78979	1.44667
9-22-21 cell4-1			1.19136	1.4234
9-22-21 cell4-2			1.82681	1.04267
8-14-24 cell 1 tissue1			0.600667	0
8-14-24 cell 2 tissue1			1.77883	2.153
8-14-24 cell 3 tissue1			2.22608	0
8-14-24 cell 1 tissue2			1.46966	0
8-14-24 cell 2 tissue2			1.7442	3.603
8-14-24 cell 3 tissue2			1.0351	2.829
8-14-24 cell 4 tissue2			1.7361	1.321

## Sheet: 3HZ_EFS_IM-SI-SCT-FREQ
		3 Hz continuous no secretin	3 Hz continuous +secretin
11-6-23 cell 1 1		38	0
11-6-23 cell 1 2		44	0
11-6-23 cell 1 3		44	0
11-6-23 cell 1 4		50	0
11-6-23 cell 1 5		49	0
11-6-23 cell 2 1		31	0
11-6-23 cell 2 2		36	0
11-6-23 cell 2 3		25	0
11-6-23 cell 2 4		29	0
11-6-23 cell 2 5		19	0
9-22-21 cell1-1		21	8
9-22-21 cell1-2		22	7
9-22-21 cell2-1		8	0
9-22-21 cell2-2		15	3
9-22-21 cell3-1		14	0
9-22-21 cell3-2		19	3
9-22-21 cell4-1		22	5
9-22-21 cell4-2		31	3
8-14-24 cell 1 tissue1		3	0
8-14-24 cell 2 tissue1		18	1
8-14-24 cell 3 tissue1		12	0
8-14-24 cell 1 tissue2		53	0
8-14-24 cell 2 tissue2		10	1
8-14-24 cell 3 tissue2		10	1
8-14-24 cell 4 tissue2		31	3
