# Supplementary material for: Secretin targets interstitial cells of Cajal to regulate intestinal contractions
Source: EMBO Rep. 2025 Nov 6;26(23):6015–43. doi: 10.1038/s44319-025-00623-1 (PMC12678811; doi:10.1038/s44319-025-00623-1)
Supplement: Supplementary file 8 — Source data Fig. 5 [file 44319_2025_623_MOESM8_ESM.zip]

Archive with 13 entries (8 files):
- Figure 5/
- Figure 5/.DS_Store
- Figure 5/5A-H/
- Figure 5/5A-H/.DS_Store
- Figure 5/5A-H/5A/
- Figure 5/5A-H/5A/.DS_Store
- Figure 5/5A-H/5A/trace1_3-9-23_WT_female_SCT_CCH_mouse_34.png
- Figure 5/5A-H/5E/
- Figure 5/5A-H/5E/.DS_Store
- Figure 5/5A-H/5E/justCCh_3-9-23.png
- Figure 5/5A-H/5E/secretin_CCh_3-9-23_.png
- Figure 5/SOURCEDATA/
- Figure 5/SOURCEDATA/SECRETIN_CONTRACTION_mouse_CCh.xlsx
