# Supplementary material for: Secretin targets interstitial cells of Cajal to regulate intestinal contractions
Source: EMBO Rep. 2025 Nov 6;26(23):6015–43. doi: 10.1038/s44319-025-00623-1 (PMC12678811; doi:10.1038/s44319-025-00623-1)
Supplement: Supplementary file 8 — Source data Fig. 5 [file 44319_2025_623_MOESM8_ESM.zip › Figure 5/SOURCEDATA/SECRETIN_CONTRACTION_mouse_CCh.xlsx]

## Sheet: CCH  SCT--AREA%
	CONTROL(100nM)	SCT (100nM)
3-1-23 ch1	100	50.8
3-1-23 ch2	100	30.7
3-1-23 ch3	100	49.7
3-1-23 ch4	100	35
3/2/23 1	100	104
3/2/23 2	100	68.2
3/2/23 3	100	72.7
3/2/23 4	100	29.9
3/2/23 5	100	52
3/2/23 6	100	67.2
3/2/23 7	100	50
3/2/23 8	100	82
6/26/24 1 female	100	84.9
6/26/24 3 female	100	65.5

## Sheet: CCH  SCT--P-P%
	CONTROL(100nM)	SCT (100nM)
3-1-23 ch1	100	45.3
3-1-23 ch2	100	41.2
3-1-23 ch3	100	37.8
3-1-23 ch4	100	30.3
3/2/23 1	100	78.9
3/2/23 2	100	60.1
3/2/23 3	100	69.4
3/2/23 4	100	39.7
3/2/23 5	100	68.2
3/2/23 6	100	82.9
3/2/23 7	100	75.5
3/2/23 8	100	76.5
6/26/24 1 female	100	79.8
6/26/24 3 female	100	69.5

## Sheet: CCH  SCT--MIN%
	CONTROL(100nM)	SCT (100nM)
3-1-23 ch1	100	83.5
3-1-23 ch2	100	94.5
3-1-23 ch3	100	93.8
3-1-23 ch4	100	91.9
3/2/23 1	100	97.5
3/2/23 2	100	95.4
3/2/23 3	100	86.7
3/2/23 4	100	72.9
3/2/23 5	100	71.6
3/2/23 6	100	94.4
3/2/23 7	100	98.3
3/2/23 8	100	93.7
6/26/24 1 female	100	74.8
6/26/24 3 female	100	89.3

## Sheet: CCH  SCT--FREQ
	CONTROL(100nM)	SCT (100nM)
3-1-23 ch1	36	30
3-1-23 ch2	36	36
3-1-23 ch3	30	36
3-1-23 ch4	30	30
3/2/23 1	36	36
3/2/23 2	36	30
3/2/23 3	36	36
3/2/23 4	36	36
3/2/23 5	30	36
3/2/23 6	36	30
3/2/23 7	36	36
3/2/23 8	36	36
6/26/24 1 female	34	36
6/26/24 3 female	28	30

## Sheet: PEAK ONLY  CCH  SCT--AREA%
	CCH(10uM)	Secretin(100nM) + CCH(10uM)
3/22/23 1	178.7	87.8
3/22/23 3	509.2	118.7
4/13/23	696.2	94.8
4/13/23	112	14.7
4/13/23	107.6	142
4/13/23	1208.4	0.8
12-10-24 2 m	1031.3	44
12-10-24 3 m	408.8	75.6
12-10-24 4 m	1078.2	80.5
2/25/25 1 f	1020.5	391.1
2/25/25 2 f	491.2	465.8
2/25/25 3 f	310.3	278.7
2/25/25 4 f	1057.9	287.9

## Sheet: PEAK ONLY  CCH  SCT--P-P%
	CCH(10uM)	Secretin(100nM) + CCH(10uM)
3/22/23 1	99.9	99.6
3/22/23 3	397	103.8
4/13/23	435.7	93.9
4/13/23	107.9	32.7
4/13/23	280.6	105.1
4/13/23	800.5	7.7
12-10-24 2 m	445.2	76.8
12-10-24 3 m	350.2	80.5
12-10-24 4 m	385.4	64.4
2/25/25 1 f	575.8	419.9
2/25/25 2 f	282.8	322.4
2/25/25 3 f	389.6	435.6
2/25/25 4 f	423	231.5

## Sheet: PEAK ONLY  CCH  SCT--MIN%
	CCH(10uM)	Secretin(100nM) + CCH(10uM)
3/22/23 1	567.4	460.9
3/22/23 3	993.1	4497.7
4/13/23	168.4	163.8
4/13/23	126.8	164.1
4/13/23	282.8	252.9
4/13/23	316.6	462
12-10-24 2 m	114.6	27.5
12-10-24 3 m	245.6	103
12-10-24 4 m	99.9	96.8
2/25/25 1 f	127.1	142.7
2/25/25 2 f	176.5	194.9
2/25/25 3 f	128.3	153.2
2/25/25 4 f	245.6	204.5
