# Supplementary material for: Secretin targets interstitial cells of Cajal to regulate intestinal contractions
Source: EMBO Rep. 2025 Nov 6;26(23):6015–43. doi: 10.1038/s44319-025-00623-1 (PMC12678811; doi:10.1038/s44319-025-00623-1)
Supplement: Supplementary file 9 — Source data Fig. 6 [file 44319_2025_623_MOESM9_ESM.zip]

Archive with 8 entries (5 files):
- Figure 6/
- Figure 6/.DS_Store
- Figure 6/6B-C/
- Figure 6/6B-C/.DS_Store
- Figure 6/6B-C/4-9-24_Area4_60x_gc6kit_cagedIp3_SI_dmp_20sCNTRL_10pwrPulse_x10_50sec_repeat_aftersctWASHOUTCNTRL_STMap.tif
- Figure 6/6B-C/4-9-24_Area4_60x_gc6kit_cagedIp3_SI_dmp_20sCNTRL_10pwrPulse_x10_50sec_repeat_secretin100nm_6min_STMap.tif
- Figure 6/SOURCEDATA/
- Figure 6/SOURCEDATA/DRYAD__CAGEDIP3.xlsx
