# Supplementary material for: Secretin targets interstitial cells of Cajal to regulate intestinal contractions
Source: EMBO Rep. 2025 Nov 6;26(23):6015–43. doi: 10.1038/s44319-025-00623-1 (PMC12678811; doi:10.1038/s44319-025-00623-1)
Supplement: Supplementary file 9 — Source data Fig. 6 [file 44319_2025_623_MOESM9_ESM.zip › Figure 6/SOURCEDATA/DRYAD__CAGEDIP3.xlsx]

## Sheet: IM_CAGED IP3-SI-SCT-Width(Spati
		Control BEFORE	Control during	SECRETIN (100nM) BEFORE	SECRETIN (100nM) during
4-9-24_Area2_60x_gc6kit_cagedIp3_SI_dmp_20sCNTRL_5pwrPulse_x10_50sec_repeat_sctWASHOUTCNTRL_STMap_1-before		14.04	12.6758	0	0
4-12-24_60x_lckkit_nicard1uM_T6A1_dmp_10power_10pulse_20s_50s_cntrl_STMap-before		3.44107	10.9468	0	0
4-12-24_60x_lckkit_nicard1uM_T6A1_dmp_10power_10pulse_20s_50s_cntrl_STMap-before2		4.13045	10.4882	0	0
6-10-24_40x_gc6kit_si_T1A1IM_10pwr_20s_50s_1		6.34317	7.48839	0	0
6-10-24_40x_gc6kit_si_T1A1IM_10pwr_20s_50s_4		5.88919	7.13645	0	0
4-9-24_Area2_60x_gc6kit_cagedIp3_SI_dmp_20sCNTRL_5pwrPulse_x10_STMap1		13.9831	16.0029	9.7	38.94
4-9-24_Area2_60x_gc6kit_cagedIp3_SI_dmp_20sCNTRL_5pwrPulse_x10__STMap2		12.6512	11.6953	0	25.15
4-9-24_Area2_60x_gc6kit_cagedIp3_SI_dmp_20sCNTRL_5pwrPulse_x10_L_STMap3		12.3786	12.969	0	0
4-9-24_Area3_60x_gc6kit_cagedIp3_SI_dmp_20sCNTRL_8pwrPulse_x10__1		14.585	22.4223	13.33	16.97
4-9-24_Area4_60x_gc6kit_cagedIp3_SI_dmp_20sCNTRL_10pwrPulse_1		13.3519	11.3866	22.5233	11.1886

## Sheet: IM_CAGED IP3-SI-SCT-Height (DUR
		Control BEFORE	Control during	SECRETIN (100nM) BEFORE	SECRETIN (100nM) during
4-9-24_Area2_60x_gc6kit_cagedIp3_SI_dmp_20sCNTRL_5pwrPulse_x10_50sec_repeat_sctWASHOUTCNTRL_STMap_1-before		3.23833	2.80333	0	0
4-12-24_60x_lckkit_nicard1uM_T6A1_dmp_10power_10pulse_20s_50s_cntrl_STMap-before		3.37643	6.44105	0	0
4-12-24_60x_lckkit_nicard1uM_T6A1_dmp_10power_10pulse_20s_50s_cntrl_STMap-before2		3.57227	5.45029	0	0
6-10-24_40x_gc6kit_si_T1A1IM_10pwr_20s_50s_1		2.28617	1.82804	0	0
6-10-24_40x_gc6kit_si_T1A1IM_10pwr_20s_50s_4		2.03784	2.20774	0	0
4-9-24_Area2_60x_gc6kit_cagedIp3_SI_dmp_20sCNTRL_5pwrPulse_x10_STMap1		2.94462	3.3281	1.74	3.915
4-9-24_Area2_60x_gc6kit_cagedIp3_SI_dmp_20sCNTRL_5pwrPulse_x10__STMap2		3.00875	4.118	0	3.19
4-9-24_Area2_60x_gc6kit_cagedIp3_SI_dmp_20sCNTRL_5pwrPulse_x10_L_STMap3		2.85857	3.2915	0	0
4-9-24_Area3_60x_gc6kit_cagedIp3_SI_dmp_20sCNTRL_8pwrPulse_x10__1		2.76818	3.87038	3.48	3.19
4-9-24_Area4_60x_gc6kit_cagedIp3_SI_dmp_20sCNTRL_10pwrPulse_1		3.67937	8.02443	5.41333	3.25214

## Sheet: IM_CAGED IP3-SI-SCT-mean (AMPLI
		Control BEFORE	Control during	SECRETIN (100nM) BEFORE	SECRETIN (100nM) during
4-9-24_Area2_60x_gc6kit_cagedIp3_SI_dmp_20sCNTRL_5pwrPulse_x10_50sec_repeat_sctWASHOUTCNTRL_STMap_1-before		107.121	133.395	0	0
4-12-24_60x_lckkit_nicard1uM_T6A1_dmp_10power_10pulse_20s_50s_cntrl_STMap-before		165.267	133.7	0	0
4-12-24_60x_lckkit_nicard1uM_T6A1_dmp_10power_10pulse_20s_50s_cntrl_STMap-before2		165.081	146.593	0	0
6-10-24_40x_gc6kit_si_T1A1IM_10pwr_20s_50s_1		81.3896	92.2211	0	0
6-10-24_40x_gc6kit_si_T1A1IM_10pwr_20s_50s_4		93.0647	80.9486	0	0
4-9-24_Area2_60x_gc6kit_cagedIp3_SI_dmp_20sCNTRL_5pwrPulse_x10_STMap1		89.4532	109.466	55.541	118.641
4-9-24_Area2_60x_gc6kit_cagedIp3_SI_dmp_20sCNTRL_5pwrPulse_x10__STMap2		105.072	81.1715	0	97.485
4-9-24_Area2_60x_gc6kit_cagedIp3_SI_dmp_20sCNTRL_5pwrPulse_x10_L_STMap3		77.389	79.8268	0	0
4-9-24_Area3_60x_gc6kit_cagedIp3_SI_dmp_20sCNTRL_8pwrPulse_x10__1		104.49	113.438	166.49	202.985
4-9-24_Area4_60x_gc6kit_cagedIp3_SI_dmp_20sCNTRL_10pwrPulse_1		127.259	113.879	115.513	107.453

## Sheet:  IM_CAGED IP3-SI-SCT-AREA
		Control BEFORE	Control during	SECRETIN (100nM) BEFORE	SECRETIN (100nM) during
4-9-24_Area2_60x_gc6kit_cagedIp3_SI_dmp_20sCNTRL_5pwrPulse_x10_50sec_repeat_sctWASHOUTCNTRL_STMap_1-before		2.727	2.51383	0	0
4-12-24_60x_lckkit_nicard1uM_T6A1_dmp_10power_10pulse_20s_50s_cntrl_STMap-before		0.782607	2.64347	0	0
4-12-24_60x_lckkit_nicard1uM_T6A1_dmp_10power_10pulse_20s_50s_cntrl_STMap-before2		0.967727	2.48624	0	0
6-10-24_40x_gc6kit_si_T1A1IM_10pwr_20s_50s_1		0.95325	0.837571	0	0
6-10-24_40x_gc6kit_si_T1A1IM_10pwr_20s_50s_4		0.724649	0.945871	0	0
4-9-24_Area2_60x_gc6kit_cagedIp3_SI_dmp_20sCNTRL_5pwrPulse_x10_STMap1		2.78615	3.45362	1.283	9.187
4-9-24_Area2_60x_gc6kit_cagedIp3_SI_dmp_20sCNTRL_5pwrPulse_x10__STMap2		2.56688	2.29167	0	4.552
4-9-24_Area2_60x_gc6kit_cagedIp3_SI_dmp_20sCNTRL_5pwrPulse_x10_L_STMap3		2.34729	2.62815	0	0
4-9-24_Area3_60x_gc6kit_cagedIp3_SI_dmp_20sCNTRL_8pwrPulse_x10__1		2.2875	4.96196	2.17	2.838
4-9-24_Area4_60x_gc6kit_cagedIp3_SI_dmp_20sCNTRL_10pwrPulse_1		2.6355	8.1288	5.34567	2.08457

## Sheet: IM_CAGED IP3-SI-SCT-FREQUENCY
		Control BEFORE	Control during stimulation	SECRETIN (100nM) BEFORE	SECRETIN (100nM) during
4-9-24_Area2_60x_gc6kit_cagedIp3_SI_dmp_20sCNTRL_5pwrPulse_x10_50sec_repeat_sctWASHOUTCNTRL_STMap_1-before		4	14	0	0
4-12-24_60x_lckkit_nicard1uM_T6A1_dmp_10power_10pulse_20s_50s_cntrl_STMap-before		21	26	0	0
4-12-24_60x_lckkit_nicard1uM_T6A1_dmp_10power_10pulse_20s_50s_cntrl_STMap-before2		10	29	0	0
6-10-24_40x_gc6kit_si_T1A1IM_10pwr_20s_50s_1		60	68	0	0
6-10-24_40x_gc6kit_si_T1A1IM_10pwr_20s_50s_4		49	58	0	0
4-9-24_Area2_60x_gc6kit_cagedIp3_SI_dmp_20sCNTRL_5pwrPulse_x10_STMap1		15	23	1	2
4-9-24_Area2_60x_gc6kit_cagedIp3_SI_dmp_20sCNTRL_5pwrPulse_x10__STMap2		9	16	0	1
4-9-24_Area2_60x_gc6kit_cagedIp3_SI_dmp_20sCNTRL_5pwrPulse_x10_L_STMap3		5	18	0	0
4-9-24_Area3_60x_gc6kit_cagedIp3_SI_dmp_20sCNTRL_8pwrPulse_x10__1		24	31	1	1
4-9-24_Area4_60x_gc6kit_cagedIp3_SI_dmp_20sCNTRL_10pwrPulse_1		14	40	4	10
