# Supplementary material for: Secretin targets interstitial cells of Cajal to regulate intestinal contractions
Source: EMBO Rep. 2025 Nov 6;26(23):6015–43. doi: 10.1038/s44319-025-00623-1 (PMC12678811; doi:10.1038/s44319-025-00623-1)
Supplement: Supplementary file 10 — Source data Fig. 7 [file 44319_2025_623_MOESM10_ESM.zip]

Archive with 12 entries (8 files):
- Figure 7/
- Figure 7/.DS_Store
- Figure 7/7A-C/
- Figure 7/7A-C/Color8-3-23_KitGc6_40x_SI-nicard200nM_30sCNTRL_sct100nMpuff_IM_STMapcell1-1after.tif
- Figure 7/7A-C/Color8-3-23_KitGc6_40x_SI-nicard200nM_30sCNTRL_sct100nMpuff_IM_STMapcell1-1Cntrl.tif
- Figure 7/7A-C/Color8-3-23_KitGc6_40x_SI-ZEROCa_nicard200nM_30sCNTRL_sct100nMpuff_IM_STMapCell1-1After.tif
- Figure 7/7A-C/Color8-3-23_KitGc6_40x_SI-ZEROCa_nicard200nM_30sCNTRL_sct100nMpuff_IM_STMapCell1-1before.tif
- Figure 7/7I-J/
- Figure 7/7I-J/8-3-23_KitGc6_40x_SI-nicard200nM_30sCNTRL_KrebsonlyPuff_STMapcell1-2After.tif
- Figure 7/7I-J/8-3-23_KitGc6_40x_SI-nicard200nM_30sCNTRL_KrebsonlyPuff_STMapcell1-2Before.tif
- Figure 7/SOURCEDATA/
- Figure 7/SOURCEDATA/nominalCa_IMAGING__Secretin.xlsx
