# Supplementary material for: Secretin targets interstitial cells of Cajal to regulate intestinal contractions
Source: EMBO Rep. 2025 Nov 6;26(23):6015–43. doi: 10.1038/s44319-025-00623-1 (PMC12678811; doi:10.1038/s44319-025-00623-1)
Supplement: Supplementary file 10 — Source data Fig. 7 [file 44319_2025_623_MOESM10_ESM.zip › Figure 7/SOURCEDATA/nominalCa_IMAGING__Secretin.xlsx]

## Sheet: 0Ca2+ SI-IM-SCT-SPATIAL SPREAD-
		Control	+SCT(100nM)	[0Ca2+] control	[0Ca2+] + SCT (100nM)
2/7/23 1		9.5225	0	8.36119	0
2/7/23 2		8.32231	0	6.665	0
8-3-23		7.689	0	15.9658	14.24
8-4-23		7.80667	3.94	10.7487	0
3-24-23 1		9.04385	7.67667
1-23-23				10.1652	13.94
3-11-24 4		10.9	13.6

## Sheet: 0Ca2+ SI-IM-SCT-DURATION-
		Control	+SCT(100nM)	[0Ca2+] control	[0Ca2+] + SCT (100nM)
2/7/23 1		7.51825	0	3.7061	0
2/7/23 2		4.46154	0	4.18429	0
8-3-23		3.58875	0	4.25185	3.19
8-4-23		4.02375	2.03	2.73211	0
3-24-23 1		1.65077	1.64333
1-23-23				2.99355	3.48
3-11-24 4		3.06111	3.19

## Sheet: 0Ca2+ SI-IMSCT-AMPLITUDE--
		Control	+SCT(100nM)	[0Ca2+] control	[0Ca2+] + SCT (100nM)
2/7/23 1		83.819	0	79.5382	0
2/7/23 2		115.687	0	122.106	0
8-3-23		143.543	0	148.88	178.202
8-4-23		120.821	155.887	97.3429	0
3-24-23 1		120.104	111.168
1-23-23				98.4201	111.991
3-11-24 4		107.913	197.262

## Sheet: 0Ca2+ SI-IMSCT-AREA--
		Control	+SCT(100nM)	[0Ca2+] control	[0Ca2+] + SCT (100nM)
2/7/23 1		3.83308	0	2.22819	0
2/7/23 2		2.08662	0	1.57593	0
8-3-23		1.85781	0	3.92522	2.403
8-4-23		2.13331	0.4305	1.93705	0
3-24-23 1		0.815577	0.603333
1-23-23				2.16142	2.021
3-11-24 4		1.88922	2.821

## Sheet: 0Ca2+ SI-IM-SCT-FREQ--
		Control	+SCT(100nM)	[0Ca2+] control	[0Ca2+] + SCT (100nM)
2/7/23 1		40	0	59	0
2/7/23 2		13	0	14	0
8-3-23		120	0	65	2
8-4-23		72	2	38	0
3-22-23 1		41	25
1-23-23				31	1
3-11-24 4		18	1
