# Supplementary material for: Secretin targets interstitial cells of Cajal to regulate intestinal contractions
Source: EMBO Rep. 2025 Nov 6;26(23):6015–43. doi: 10.1038/s44319-025-00623-1 (PMC12678811; doi:10.1038/s44319-025-00623-1)
Supplement: Supplementary file 11 — Source data Fig. 8 [file 44319_2025_623_MOESM11_ESM.zip]

Archive with 12 entries (8 files):
- Figure 8/
- Figure 8/.DS_Store
- Figure 8/8A-E/
- Figure 8/8A-E/greenMAX_4-19-23_DREADDGskiticre_SIim_GFP488MscFR594_20x.nd2 - C=0 copy.tif
- Figure 8/8A-E/MERGE_4-19-23_DREADDGskiticre_SIim_GFP488MscFR594_20x copy.tif
- Figure 8/8A-E/MERGE_4-19-23_DREADDGskiticre_SIim_GFP488MscFR594_60x copy.tif
- Figure 8/8A-E/redMAX_4-19-23_DREADDGskiticre_SIim_GFP488MscFR594_20x.nd2 - C=1 copy.tif
- Figure 8/8A-E/redMAX_4-19-23_DREADDGskiticre_SIim_GFP488MscFR594_60x.nd2 - C=1 copy.tif
- Figure 8/8F-H/
- Figure 8/8F-H/trace_2-22-23_DREADDGs_smallintestine.png
- Figure 8/SOURCEDATA/
- Figure 8/SOURCEDATA/CONTRACTION_DREADD_Gs_SI.xlsx
