# Supplementary material for: Secretin targets interstitial cells of Cajal to regulate intestinal contractions
Source: EMBO Rep. 2025 Nov 6;26(23):6015–43. doi: 10.1038/s44319-025-00623-1 (PMC12678811; doi:10.1038/s44319-025-00623-1)
Supplement: Supplementary file 11 — Source data Fig. 8 [file 44319_2025_623_MOESM11_ESM.zip › Figure 8/SOURCEDATA/CONTRACTION_DREADD_Gs_SI.xlsx]

## Sheet: Gs-DREADD_SI_Integral%
	Control for CNO (10uM)	CNO (10uM) DMSO
9/11/23	100	90
9/11/23	100	91
4/19/23	100	61
4/19/23	100	62
2/22/23	100	95
2/22/23	100	55
2/22/23	100	32
2/22/23	100	95
12/2/22	100	76
12/2/22	100	56
12/1/22	100	30
12/1/22	100	83
12/1/22	100	62

## Sheet: Gs-DREADD_SI_area%
	Control for CNO (10uM)	CNO (10uM) DMSO
9/11/23	100	47
9/11/23	100	41
4/19/23	100	51
4/19/23	100	55
2/22/23	100	35
2/22/23	100	56
2/22/23	100	43
2/22/23	100	95
12/2/22	100	44
12/2/22	100	92
12/1/22	100	53
12/1/22	100	98
12/1/22	100	18

## Sheet: Gs-DREADD_SI_P-P%
	Control for CNO (10uM)	CNO (10uM) DMSO
9/11/23	100	59
9/11/23	100	72
4/19/23	100	63
4/19/23	100	66
2/22/23	100	69
2/22/23	100	51
2/22/23	100	48
2/22/23	100	103
12/2/22	100	52
12/2/22	100	82
12/1/22	100	48
12/1/22	100	95
12/1/22	100	67

## Sheet: Gs-DREADD_SI_tone%
	Control for CNO (10uM)	CNO (10uM) DMSO
9/11/23	100	95
9/11/23	100	99
4/19/23	100	99
4/19/23	100	96
2/22/23	100	100
2/22/23	100	86
2/22/23	100	122
2/22/23	100	104
12/2/22	100	100
12/2/22	100	41
12/1/22	100	15
12/1/22	100	94
12/1/22	100	82

## Sheet: Gs-DREADD_SI_frequency
	Control for CNO (10uM)	CNO (10uM) DMSO
9/11/23	36	36
9/11/23	36	36
4/19/23	36	36
4/19/23	36	30
2/22/23	18	18
2/22/23	36	36
2/22/23	36	36
2/22/23	18	18
12/2/22	30	30
12/2/22	36	36
12/1/22	30	36
12/1/22	36	30
12/1/22	30	30
