# Supplementary material for: Secretin targets interstitial cells of Cajal to regulate intestinal contractions
Source: EMBO Rep. 2025 Nov 6;26(23):6015–43. doi: 10.1038/s44319-025-00623-1 (PMC12678811; doi:10.1038/s44319-025-00623-1)
Supplement: Supplementary file 12 — Source data Fig. 9 [file 44319_2025_623_MOESM12_ESM.zip]

Archive with 10 entries (5 files):
- Figure 9/
- Figure 9/.DS_Store
- Figure 9/9D-L/
- Figure 9/9D-L/.DS_Store
- Figure 9/9D-L/9A-C/
- Figure 9/9D-L/9A-C/traces_8-30-21_fsk_mdl_gsk.png
- Figure 9/9D-L/9G-I/
- Figure 9/9D-L/9G-I/traces_11-09-22__8bromocAMP.png
- Figure 9/SOURCEDATA/
- Figure 9/SOURCEDATA/CONTRACTION_FORSKOLIN_8bromocAMP.xlsx
