# Supplementary material for: Secretin targets interstitial cells of Cajal to regulate intestinal contractions
Source: EMBO Rep. 2025 Nov 6;26(23):6015–43. doi: 10.1038/s44319-025-00623-1 (PMC12678811; doi:10.1038/s44319-025-00623-1)
Supplement: Supplementary file 12 — Source data Fig. 9 [file 44319_2025_623_MOESM12_ESM.zip › Figure 9/SOURCEDATA/CONTRACTION_FORSKOLIN_8bromocAMP.xlsx]

## Sheet: % SI-FSK-SCT-AREA
	CONTROL	FSK 20nM	FSK 80nM	FSK 1um	FSK+SCT
12-16-20	100			24	14
1-5-21	100			18	17
1-5-21	100			20	11
1-5-21	100			15	17
1-7-21	100			44	32
1-7-21	100			76	36
1-7-21	100			27	20
3-5-21	100		16.6
10-6-21 1	100	24.9
10-6-21 2	100	28.1
10-6-21 3	100	67.9
10-6-21 4	100	31.6
9-1-21	100	67.4
8-31-21	100	23.6
8-27-21 1	100	7.7
8-27-21 2	100	87.7
8-27-21 3	100	93.7
8-27-21 4	100	36
8-30-21 1	100	7.1
8-30-21 2	100	13.5
8-30-21 3	100	22.1
8-6-21 3	100		11
8-6-21 4	100		81.2
9/14/21 1	100
9/14/21 2	100	17.6
12/16/20	100			28
1/7/21 1	100			52.4
1/7/21 2	100			26.3
1/7/21 3	100			24.4
1/5/21 1	100			41.9
1/5/21 2	100			9.9
1/5/21 3	100			31.5
1/5/21 4	100			34.2
6/26/24 2 fe	100	37.5
6/26/24 3 female	100	13.2
6/26/24 4 fe	100	24.6
6/26/24 5 fe	100	31.4
10/1/24 1 m	100	65.9
10/1/24 2 m	100	33.1
10/1/24 3 m	100	15
10/1/24 4 m	100	93.7

## Sheet: % SI-FSK-SCT-PP
	CONTROL	FSK 20nM	FSK 80nM	FSK 1um	FSK+SCT
12-16-20	100			44	27
1-5-21	100			53	16
1-5-21	100			50	28
1-5-21	100			42	30
1-7-21	100			45	37
1-7-21	100			48	44
1-7-21	100			33	30
3-5-21	100		34.5
10-6-21 1	100	64.3
10-6-21 2	100	39.8
10-6-21 3	100	64.6
10-6-21 4	100	86.7
9-1-21	100	37.6
8-31-21	100	74.4
8-27-21 1	100	5.5
8-27-21 2	100	63.5
8-27-21 3	100	115.7
8-27-21 4	100	49.5
8-30-21 1	100	16.9
8-30-21 2	100	23.1
8-30-21 3	100	51.5
8-6-21 3	100		15.8
8-6-21 4	100		81.1
9/14/21 1	100
9/14/21 2	100	33.8
12/16/20	100			49.1
1/7/21 1	100			38.8
1/7/21 2	100			31.5
1/7/21 3	100			29.8
1/5/21 1	100			42.6
1/5/21 2	100			25.2
1/5/21 3	100			29.3
1/5/21 4	100			34.7
6/26/24 2 fe	100	62.4
6/26/24 3 female	100	23.5
6/26/24 4 fe	100	37.6
6/26/24 5 fe	100	50.5
10/1/24 1 m	100	74.8
10/1/24 2 m	100	52.9
10/1/24 3 m	100	23.5
10/1/24 4 m	100	82.2

## Sheet: Frequency SI-FSK-SCT-
	FSK 20nM control	CONTROL	FSK 20nM	FSK 80nM	FSK 1um
3-5-21		48		48
10-6-21 1	18		18
10-6-21 2	26		26
10-6-21 3	36		36
10-6-21 4	48		48
9-1-21	41		42
8-31-21	36		30
8-27-21 1	42		42
8-27-21 2	36		24
8-27-21 3	36		36
8-27-21 4	36		36
8-30-21 1	32		36
8-30-21 2	34		36
8-30-21 3	36		18
8-6-21 3		42		36
8-6-21 4		30		30
9/14/21 1
9/14/21 2	36		36
12/16/20		54			48
1/7/21 1		36			36
1/7/21 2		42			36
1/7/21 3		42			36
1/5/21 1		30			24
1/5/21 2		36			24
1/5/21 3		36			24
1/5/21 4		36			30
6/26/24 2 fe	40		39
6/26/24 3 female	37		37
6/26/24 4 fe	40		40
6/26/24 5 fe	39		39
10/1/24 1 m	30		30
10/1/24 2 m	32		30
10/1/24 3 m	29		28
10/1/24 4 m	31		31

## Sheet: SI-8-Bromo%-AREA
	Control	8-bromocAMP(500uM)
1-17-23	100	42.5
11-9-23 2	100	17.1
11-9-23 3	100	13.5
10-30-23 3	100	26.1
10-30-23 4	100	4.9
2-15-25-secretin-at7867_8bromocamp_channel1	100	23.2

## Sheet: SI-8-Bromo%-PP
	Control	8-bromocAMP(500uM)
1-17-23	100	49.1
11-9-23 2	100	29.5
11-9-23 3	100	28.8
10-30-23 3	100	59.9
10-30-23 4	100	10.4
2-15-25-secretin-at7867_8bromocamp_channel1	100	42.5

## Sheet: SI-8-Bromo-Frequency
	Control	8-bromocAMP(500uM)
1-17-23	36	36
11-9-23 2	26	26
11-9-23 3	30	29
10-30-23 3	26	27
10-30-23 4	27	23
2-15-25-secretin-at7867_8bromocamp_channel1	42	42
