# Supplementary material for: Secretin targets interstitial cells of Cajal to regulate intestinal contractions
Source: EMBO Rep. 2025 Nov 6;26(23):6015–43. doi: 10.1038/s44319-025-00623-1 (PMC12678811; doi:10.1038/s44319-025-00623-1)
Supplement: Supplementary file 13 — Source data Fig. 10 [file 44319_2025_623_MOESM13_ESM.zip]

Archive with 13 entries (8 files):
- Figure 10/
- Figure 10/.DS_Store
- Figure 10/10A-B/
- Figure 10/10A-B/.DS_Store
- Figure 10/10A-B/STMAPS_8bromocAMP_DMP/
- Figure 10/10A-B/STMAPS_8bromocAMP_DMP/.DS_Store
- Figure 10/10A-B/STMAPS_8bromocAMP_DMP/COLOR_2-6-25_40xGkitgc6_SI_IM_nicard300nm_ttx1uM_8bromo_500uM_3min_afterwash_STMap1-color.tif
- Figure 10/10A-B/STMAPS_8bromocAMP_DMP/COLOR_2-6-25_40xGkitgc6_SI_IM_nicard300nm_ttx1uM_washoutCNTRL_STMap1-color.tif
- Figure 10/10G-H/
- Figure 10/10G-H/1-13-23_20x_gc6_SI_MY_8brcAMP500uM6min_STMap1.tif
- Figure 10/10G-H/1-13-23_20x_gc6_SI_MY_STMap1.tif
- Figure 10/SOURCEDATA/
- Figure 10/SOURCEDATA/DRYAD__cAMP_IMAGING_.xlsx
