# Supplementary material for: Secretin targets interstitial cells of Cajal to regulate intestinal contractions
Source: EMBO Rep. 2025 Nov 6;26(23):6015–43. doi: 10.1038/s44319-025-00623-1 (PMC12678811; doi:10.1038/s44319-025-00623-1)
Supplement: Supplementary file 13 — Source data Fig. 10 [file 44319_2025_623_MOESM13_ESM.zip › Figure 10/SOURCEDATA/DRYAD__cAMP_IMAGING_.xlsx]

## Sheet: KIT_FSK_small intestine_IM-SPAT
		Cntrl	Fsk 20nM
11-22-21		24.1121	18.9883
11-29-21		32.1363	0
1-11-22		9.28581	12.5556
11-20-23 1		11.4424	9.7
11-20-23 2		8.85348	0

## Sheet: KIT_FSK_small intestine_IM-DURA
		Cntrl	Fsk 20nM
11-22-21		3.72421	3.19
11-29-21		3.53118	0
1-11-22		3.78871	4.466
11-20-23 1		2.55882	2.9
11-20-23 2		2.7613	0

## Sheet: KIT_FSK_small intestine_IM-AMPL
		Cntrl	Fsk 20nM
11-22-21		92.3798	100.623
11-29-21		85.1982	0
1-11-22		97.1424	78.7222
11-20-23 1		134.082	145.989
11-20-23 2		197.621	0

## Sheet: KIT_FSK_small intestine_IM-AREA
		Cntrl	Fsk 20nM
11-22-21		4.95821	3.54417
11-29-21		5.72773	0
1-11-22		2.065	2.90616
11-20-23 1		1.72112	1.547
11-20-23 2		1.7157	0

## Sheet: KIT_FSK_small intestine_IM-FREQ
		Cntrl	Fsk 20nM
11-22-21		19	6
11-29-21		51	0
1-11-22		31	25
11-20-23 1		17	0.001
11-20-23 2		23	0.001

## Sheet: KIT_FSK_small intestine_MY-SPAT
		Cntrl	Fsk 20nM
8-1-22		49.0539	49.98
6-1-22		22.6575	23.2989
11-20-23		16.97	16.97
12-8-23		19.3175	23.6331
2-15-25_40x_kitGC_duodenum_MY_fsk20nM_10min_cell1		40.5333	37.5436
2-15-25_40x_kitGC_duodenum_MY_fsk20nM_10min_cell2		43.09	46.06

## Sheet: KIT_FSK_small intestine_MY-DURA
		Cntrl	Fsk 20nM
8-1-22		9.98889	11.7772
6-1-22		9.88417	11.2108
11-20-23		6.47667	10.0412
12-8-23		5.09917	6.40231
2-15-25_40x_kitGC_duodenum_MY_fsk20nM_10min_cell1		9.57	11.1518
2-15-25_40x_kitGC_duodenum_MY_fsk20nM_10min_cell2		12.76	12.412

## Sheet: KIT_FSK_small intestine_MY-AMPL
		Cntrl	Fsk 20nM
8-1-22		94.8284	116.115
6-1-22		104.123	108.423
11-20-23		115.265	189.018
12-8-23		120.4	93.8527
2-15-25_40x_kitGC_duodenum_MY_fsk20nM_10min_cell1		76.2501	99.0404
2-15-25_40x_kitGC_duodenum_MY_fsk20nM_10min_cell2		90.7589	92.2926

## Sheet: KIT_FSK_small intestine_MY-AREA
		Cntrl	Fsk 20nM
8-1-22		33.2158	45.8353
6-1-22		18.7682	20.5922
11-20-23		5.68533	12.939
12-8-23		6.00375	8.91277
2-15-25_40x_kitGC_duodenum_MY_fsk20nM_10min_cell1		23.2386	21.854
2-15-25_40x_kitGC_duodenum_MY_fsk20nM_10min_cell2		30.3108	30.187

## Sheet: KIT_FSK_small intestine_MY-FREQ
		Cntrl	Fsk 20nM
8-1-22		18	18
6-1-22		36	38
11-20-23		7	8
12-8-23		12	13
2-15-25_40x_kitGC_duodenum_MY_fsk20nM_10min_cell1		9	11
2-15-25_40x_kitGC_duodenum_MY_fsk20nM_10min_cell2		11	12

[truncated: 10 more sheets: KIT_8bromocAMP_smallI_spatial s, KIT_8bromocAMP_smallI_Duration, KIT_8bromocAMP__smallI_IM-AMPLI, KIT_8bromocAMP__smallI_IM-AREA, KIT_8bromocAMP__smallI_IM-FREQ, KIT_8bromocAMP__smallMY-SPATIAL, KIT_8bromocAMP_smallMY-DURATION, KIT_8bromocAMP__smallMY-AMPLITU, KIT_8bromocAMP_smallMY-AREA, KIT_8bromocAMP__smallMY-FREQ]
