# Supplementary material for: Secretin targets interstitial cells of Cajal to regulate intestinal contractions
Source: EMBO Rep. 2025 Nov 6;26(23):6015–43. doi: 10.1038/s44319-025-00623-1 (PMC12678811; doi:10.1038/s44319-025-00623-1)
Supplement: Supplementary file 14 — Source data Fig. 11 [file 44319_2025_623_MOESM14_ESM.zip]

Archive with 11 entries (7 files):
- Figure 11/
- Figure 11/.DS_Store
- Figure 11/11A-F/
- Figure 11/11A-F/.DS_Store
- Figure 11/11A-F/CAMPER-Kiticre/
- Figure 11/11A-F/CAMPER-Kiticre/11-2-23_CAMPERkitSI_20xComposite (RGB).tif
- Figure 11/11A-F/CAMPER-Kiticre/MAX_11-2-23CAMPERkitSIGFP488mscfr594_20x_IM002.nd2 - C=0.tif
- Figure 11/11A-F/CAMPER-Kiticre/MAX_11-2-23CAMPERkitSIGFP488mscfr594_20x_IM002.nd2 - C=1.tif
- Figure 11/11A-F/CAMPER-Kiticre/MAX_11-2-23CAMPERkitSIGFP488mscfr594_20x_IM002.nd2 - C=2.tif
- Figure 11/SOURCEDATA/
- Figure 11/SOURCEDATA/DRYAD_IMAGING_KitiCre-CAMPER.xlsx
