# Supplementary material for: Secretin targets interstitial cells of Cajal to regulate intestinal contractions
Source: EMBO Rep. 2025 Nov 6;26(23):6015–43. doi: 10.1038/s44319-025-00623-1 (PMC12678811; doi:10.1038/s44319-025-00623-1)
Supplement: Supplementary file 14 — Source data Fig. 11 [file 44319_2025_623_MOESM14_ESM.zip › Figure 11/SOURCEDATA/DRYAD_IMAGING_KitiCre-CAMPER.xlsx]

## Sheet: normalizedAve% CFP YFPSecretin
	FRETCALC_cfp/yfp% Baseline (for 100nM)	FRETCALC_cfp/yfp%_SCT100nM	FRETCALC_cfp/yfp% Normalized to 100%	FRETCALC_cfp/yfp%_SCT100nM normalized
6-3-24_cell1_sct100nm1min24s_fsk1uM3m35s_	71	77.1	100	108.6
6-3-24_cell2_sct100nm1min24s_fsk1uM3m35s_	67.7	73.1	100	108
6-3-24_cell3_sct100nm1min24s_fsk1uM3m35s_	73.6	78.9	100	107.2
6-3-24_cell4_sct100nm1min24s_fsk1uM3m35s_	76.4	82	100	107.3
6-3-24_cell5_sct100nm1min24s_fsk1uM3m35s_	84	89.7	100	106.8
6-3-24_cell6_sct100nm1min24s_fsk1uM3m35s_	73.3	71.3	100	97.3
6-3-24_cell7_sct100nm1min24s_fsk1uM3m35s_	62.3	67.2	100	107.9
6-3-24_cell8_sct100nm1min24s_fsk1uM3m35s_	67.5	73.1	100	108.3
6-3-24_40x_SI_T2camper_sct100nMadded3m30s_CELL1	58.1	64.8	100	111.5
6-3-24_40x_SI_T2camper_sct100nMadded3m30s_CELL2	66.7	66.8	100	100.1
6-3-24_40x_SI_T2camper_sct100nMadded3m30s_CELL3	58.3	65.8	100	112.9
6-3-24_40x_SI_T2camper_sct100nMadded3m30s_CELL4	58.1	63.6	100	109.5
6-3-24_40x_SI_T2camper_sct100nMadded3m30s_CELL5	53.5	61.5	100	115
4-15-24_camper_40x_t1_400frameCNTRL_400frameSCT100nM_CELL1	54.8	62.4	100	113.9
4-15-24_camper_40x_t1_400frameCNTRL_400frameSCT100nM_CELL2	57.9	64.2	100	110.9
4-15-24_camper_40x_t1_400frameCNTRL_400frameSCT100nM_CELL3	48.3	56.6	100	117.2
1-22-25_camperkit_SI_40x_dmp_T1_secretin100nM_1minCNTrl_CELL1	94.7	98.5	100	104
1-22-25_camperkit_SI_40x_dmp_T1_secretin100nM_1minCNTrl_CELL2	98.4	108.8	100	110.6
1-22-25_camperkit_SI_40x_dmp_T1_secretin100nM_1minCNTrl_CELL3	125.7	137.2	100	109.1
1-22-25_camperkit_SI_40x_dmp_T1_secretin100nM_1minCNTrl_CELL4	125.3	130.5	100	104.2
1-22-25_camperkit_SI_40x_dmp_T1_secretin100nM_1minCNTrl_CELL5	140	150.7	100	107.6
1-22-25_camperkit_SI_40x_dmp_T2_secretin100nM_1minCNTrl_CELL1	121.4	128.2	100	105.6
1-22-25_camperkit_SI_40x_dmp_T2_secretin100nM_1minCNTrl_CELL2	105.5	118.1	100	111.9
1-22-25_camperkit_SI_40x_dmp_T2_secretin100nM_1minCNTrl_CELL3	107.5	117.1	100	108.9
1-22-25_camperkit_SI_40x_dmp_T2_secretin100nM_1minCNTrl_CELL4	117.6	129.2	100	109.9
1-22-25_camperkit_SI_40x_dmp_T3_secretin100nM_1minCNTrl_CELL1	115.6	116	100	100.3
1-22-25_camperkit_SI_40x_dmp_T3_secretin100nM_1minCNTrl_CELL2	154.5	155.5	100	100.6
1-22-25_camperkit_SI_40x_dmp_T3_secretin100nM_1minCNTrl_CELL3	131.8	133.4	100	101.2
1-22-25_camperkit_SI_40x_dmp_T3_secretin100nM_1minCNTrl_CELL4	135.1	137.4	100	101.7
1-22-25_camperkit_SI_40x_dmp_T3_secretin100nM_1minCNTrl_CELL5	154.9	170.9	100	110.3

## Sheet: normalized_Ave% CFP YFForskolin
	cfp/yfp% before FSK 1uM (ave point)	cfp/yfp% after FSK 1uM (ave point)	FRETCALC_cfp/yfp% Normalized to 100%	FRETCALC_cfp/yfp%_FSK 1uM normalized
6-3-24_cell1_sct100nm1min24s_fsk1uM3m35s_	71	87.2	100	122.8
6-3-24_cell2_sct100nm1min24s_fsk1uM3m35s_	67.7	85.9	100	126.9
6-3-24_cell3_sct100nm1min24s_fsk1uM3m35s_	73.6	82.8	100	112.5
6-3-24_cell4_sct100nm1min24s_fsk1uM3m35s_	76.4	92	100	120.4
6-3-24_cell5_sct100nm1min24s_fsk1uM3m35s_	84	100.7	100	119.9
6-3-24_cell6_sct100nm1min24s_fsk1uM3m35s_	73.3	79.8	100	108.9
6-3-24_cell7_sct100nm1min24s_fsk1uM3m35s_	62.3	74.8	100	120.1
6-3-24_cell8_sct100nm1min24s_fsk1uM3m35s_	67.5	78.1	100	115.7
4-15-24 t2 1-400 cntrl_fsk1uM only	62.5	66.8	100	106.9
1-22-25_camperkit_SI_40x_dmp_T3_secretin100nM_1minCNTrl_CELL4	61.5	65.6	100	106.7
1-22-25_camperkit_SI_40x_dmp_T3_secretin100nM_1minCNTrl_CELL5	60.1	62.9	100	104.7

## Sheet: normalized_Ave%DMSO
	FRETCALC_cfp/yfp% Baseline	FRETCALC_cfp/yfp%_DMSO	FRETCALC_cfp/yfp% Normalized to 100%	FRETCALC_cfp/yfp%_DMSO normalized
4-15-24_camper_40x_t4_CNTRL1-330_DMSOcntrol_330-760_cell1	81.9	81	100	98.9
4-15-24_camper_40x_t4_CNTRL1-330_DMSOcntrol_330-760_cell2	49.2	50.8	100	103.3
4-15-24_camper_40x_t4_CNTRL1-330_DMSOcntrol_330-760_cell3	117.9	116.5	100	98.8
3-29-24_CAMPER_40x_tissue8_im_30secDMSO_1min30_sct100nM_240_sct1uM_roiTraces_7-11-24	71.1	72.4	100	101.8
3-29-24_CAMPER_40x_tissue8_im_30secDMSO_1min30_sct100nM_240_sct1uM_roiTraces_7-11-24	97.5	104.3	100	107
