# Supplementary material for: Secretin targets interstitial cells of Cajal to regulate intestinal contractions
Source: EMBO Rep. 2025 Nov 6;26(23):6015–43. doi: 10.1038/s44319-025-00623-1 (PMC12678811; doi:10.1038/s44319-025-00623-1)
Supplement: Supplementary file 15 — Source data Fig. 12 [file 44319_2025_623_MOESM15_ESM.zip]

Archive with 23 entries (15 files):
- Figure 12/
- Figure 12/.DS_Store
- Figure 12/12A-G/
- Figure 12/12A-G/.DS_Store
- Figure 12/12A-G/12A-B/
- Figure 12/12A-G/12A-B/.DS_Store
- Figure 12/12A-G/12A-B/trace_3-9-23_WTfemale_sct_control.png
- Figure 12/12A-G/12C-D/
- Figure 12/12A-G/12C-D/.DS_Store
- Figure 12/12A-G/12C-D/Trace_12-4-23_wt_males_esi05_at7867_secretin_left.png
- Figure 12/12H-I/
- Figure 12/12H-I/.DS_Store
- Figure 12/12H-I/AT7867/
- Figure 12/12H-I/AT7867/.DS_Store
- Figure 12/12H-I/AT7867/8-22-23_GC6fkit_SI_MYIM_20x_AT786710uM30min_30sCNTRL_SCT100nMpuff_STMapIM1-after.tif
- Figure 12/12H-I/AT7867/8-22-23_GC6fkit_SI_MYIM_20x_AT786710uM30min_30sCNTRL_SCT100nMpuff_STMapIM1-before.tif
- Figure 12/12H-I/control/
- Figure 12/12H-I/control/.DS_Store
- Figure 12/12H-I/control/8-22-23_GC6fkit_SI_MYIM_20x_30sCNTRL_SCT100nMpuff_STMap2-after copy.tif
- Figure 12/12H-I/control/8-22-23_GC6fkit_SI_MYIM_20x_30sCNTRL_SCT100nMpuff_STMap2-before copy.tif
- Figure 12/SOURCEDATA/
- Figure 12/SOURCEDATA/AT7867_IMAGING__Secretin.xlsx
- Figure 12/SOURCEDATA/CONTRACTION_AT7867.xlsx
