# Supplementary material for: Secretin targets interstitial cells of Cajal to regulate intestinal contractions
Source: EMBO Rep. 2025 Nov 6;26(23):6015–43. doi: 10.1038/s44319-025-00623-1 (PMC12678811; doi:10.1038/s44319-025-00623-1)
Supplement: Supplementary file 15 — Source data Fig. 12 [file 44319_2025_623_MOESM15_ESM.zip › Figure 12/SOURCEDATA/AT7867_IMAGING__Secretin.xlsx]

## Sheet: AT7867-secretin- SI-IM-SCT-SPAT
		(CONTROL for) AT7867(10uM) before	(CONTROL for) AT7867(10uM) +SCT(100nM) after	AT7867(10uM) before	AT7867(10uM) +SCT(100nM) after
8-16-23				7.14765	5.01778
8-22-23				7.25667	8.37645
8-28-23		8.48	0.01	9.81213	9.31087
9-21-23		7.28309	6.07409	8.6505	10.1258
11-15-23 1		7.39833	0.01	24.6881	13.6356
1-24-24		4.2475	0.01	5.09706	5.516
1-31-24 1		5.56394	6.135	6.31	15.1
1-31-24 2		6.65286	0.01	11.8942	17.6733
8-14-24_40x_gc6kit_SI_dmp_secretin100nm3min_cell1		9.75542	8.73273	0.01	4.24
8-14-24_40x_gc6kit_SI_dmp_secretin100nm3min_cell2		12.3811	8.1175	10.795	0.01
8-14-24_40x_gc6kit_SI_dmp_secretin100nm3min_cell3		8.04283	7.95375	12.7267	9.09
8-14-24_40x_gc6kit_SI_dmp_secretin100nm3min_cell4		5	0.01	0.01	6.06
8-14-24_40x_gc6kit_SI_dmp_secretin100nm3min_cell5		12.3719	9.80636	11.576	13.1978
8-16-23_Gckit_20x_MYIM_30sCNTRL_SCT1uMpuffnicard200nM_cell1		5.40288	6.515	10.1492	14.7508
8-16-23_Gckit_20x_MYIM_30sCNTRL_SCT1uMpuffnicard200nM_cell2		8.9354	9.092	6.52353	3.57
1-24-24_20x_tmxGC6_SI_IM-MY_nicard200nM_30sCNTRL_sct1uMPuff_Cell1		9.34306	0
1-24-24_20x_tmxGC6_SI_IM-MY_nicard200nM_30sCNTRL_sct1uMPuff_Cell2		5.54616	0
1-24-24_20x_tmxGC6_SI_IM-MY_nicard200nM_30sCNTRL_sct1uMPuff_Cell3		5.31853	0
1-24-24_20x_tmxGC6_SI_IM-MY_nicard200nM_30sCNTRL_sct1uMPuff_Cell4		5.32935	0
8-22-23_GC6fkit_SI_MYIM_20x_30sCNTRL_2ndSCT100nMpuffAT786710uM35min_cell1		10.335	0
8-22-23_GC6fkit_SI_MYIM_20x_30sCNTRL_2ndSCT100nMpuffAT786710uM35min_cell2		15.6956	0	17.4225	21.135
8-23-23_20x_Gckit_SI_IMMY_30sCntrl_sct1uMpuff_AT786710uM_30min_Cell1		4.33622	0	4.20182	4.03345
8-23-23_20x_Gckit_SI_IMMY_30sCntrl_sct1uMpuff_AT786710uM_30min_Cell2		5.85095	0	3.25875	3.98067
8-23-23_20x_Gckit_SI_IMMY_30sCntrl_sct1uMpuff_AT786710uM_30min_Cell3		7.64375	0	4.24	2.52333
8-23-23_20x_Gckit_SI_IMMY_30sCntrl_sct1uMpuff_AT786710uM_30min_Cell4		4.79852	3.73667	3.73778	13.03
8-23-23_20x_Gckit_SI_IMMY_30sCntrl_sct1uMpuff_AT786710uM_30min_Cell5		3.56539	0	0	0
8-23-23_20x_Gckit_SI_IMMY_30sCntrl_sct1uMpuff_AT786710uM_30min_Cell6		3.52333	0	0	0

## Sheet: AT7867-secretin-SI-IM-SCT-DURAT
		(CONTROL for) AT7867(10uM) before	(CONTROL for) AT7867(10uM) +SCT(100nM) after	AT7867(10uM) before	AT7867(10uM) +SCT(100nM) after
8-16-23				3.65059	3.80222
8-22-23				2.93718	3.5829
8-28-23		4.64	0	7.03169	6.15935
9-21-23		3.70673	3.48	4.118	3.96333
11-15-23 1		2.94833	0	5.53762	7.43125
1-24-24		3.30911	0	2.98529	2.9
1-31-24 1		2.44303	2.1025	2.65833	4.93
1-31-24 2		2.72048	0	3.45583	4.44667
8-14-24_40x_gc6kit_SI_dmp_secretin100nm3min_cell1		2.51736	2.45182	0.001	2.32
8-14-24_40x_gc6kit_SI_dmp_secretin100nm3min_cell2		2.63636	2.03	3.335	0
8-14-24_40x_gc6kit_SI_dmp_secretin100nm3min_cell3		2.38935	2.32	3.43167	2.465
8-14-24_40x_gc6kit_SI_dmp_secretin100nm3min_cell4		1.885	0	0.001	2.9
8-14-24_40x_gc6kit_SI_dmp_secretin100nm3min_cell5		2.81523	3.34818	2.842	2.80333
8-16-23_Gckit_20x_MYIM_30sCNTRL_SCT1uMpuffnicard200nM_cell1		2.71814	3.625	4.1325	5.3012
8-16-23_Gckit_20x_MYIM_30sCNTRL_SCT1uMpuffnicard200nM_cell2		3.33108	3.306	3.78706	3.39714
1-24-24_20x_tmxGC6_SI_IM-MY_nicard200nM_30sCNTRL_sct1uMPuff_Cell1		2.98878	0
1-24-24_20x_tmxGC6_SI_IM-MY_nicard200nM_30sCNTRL_sct1uMPuff_Cell2		2.8157	0
1-24-24_20x_tmxGC6_SI_IM-MY_nicard200nM_30sCNTRL_sct1uMPuff_Cell3		3.41	0
1-24-24_20x_tmxGC6_SI_IM-MY_nicard200nM_30sCNTRL_sct1uMPuff_Cell4		2.49652	0
8-22-23_GC6fkit_SI_MYIM_20x_30sCNTRL_2ndSCT100nMpuffAT786710uM35min_cell1		3.58472	0
8-22-23_GC6fkit_SI_MYIM_20x_30sCNTRL_2ndSCT100nMpuffAT786710uM35min_cell2		4.01782	0	4.1325	3.625
8-23-23_20x_Gckit_SI_IMMY_30sCntrl_sct1uMpuff_AT786710uM_30min_Cell1		5.05567	0	3.46682	4.83
8-23-23_20x_Gckit_SI_IMMY_30sCntrl_sct1uMpuff_AT786710uM_30min_Cell2		4.47429	0	3.625	5.70333
8-23-23_20x_Gckit_SI_IMMY_30sCntrl_sct1uMpuff_AT786710uM_30min_Cell3		4.292	0	1.885	2.03
8-23-23_20x_Gckit_SI_IMMY_30sCntrl_sct1uMpuff_AT786710uM_30min_Cell4		3.84607	4.44667	4.15667	3.77
8-23-23_20x_Gckit_SI_IMMY_30sCntrl_sct1uMpuff_AT786710uM_30min_Cell5		2.39808	0	0	0
8-23-23_20x_Gckit_SI_IMMY_30sCntrl_sct1uMpuff_AT786710uM_30min_Cell6		3.61078	0	0	0

## Sheet: AT7867-secretin-- SI-IMSCT-AMPL
		(CONTROL for) AT7867(10uM) before	(CONTROL for) AT7867(10uM) +SCT(100nM) after	AT7867(10uM) before	AT7867(10uM) +SCT(100nM) after
8-16-23				117.771	128.572
8-22-23				86.3541	76.9504
8-28-23		106.162	0	120.171	145.78
9-21-23		93.2933	98.3741	88.258	93.1331
11-15-23 1		145.111	0	83.553	81.8628
1-24-24		199.054	0.001	210.232	226.036
1-31-24 1		132.879	120.426	85.0382	129.202
1-31-24 2		133.059	0	127.086	140.878
8-14-24_40x_gc6kit_SI_dmp_secretin100nm3min_cell1		125.163	109.105	0	118.317
8-14-24_40x_gc6kit_SI_dmp_secretin100nm3min_cell2		103.735	102.028	103.579	0
8-14-24_40x_gc6kit_SI_dmp_secretin100nm3min_cell3		113.837	119.292	106.566	128.551
8-14-24_40x_gc6kit_SI_dmp_secretin100nm3min_cell4		113.199	0	0	155.014
8-14-24_40x_gc6kit_SI_dmp_secretin100nm3min_cell5		64.0975	100.233	80.5566	95.2014
8-16-23_Gckit_20x_MYIM_30sCNTRL_SCT1uMpuffnicard200nM_cell1		120.945	136.409	150.638	140.861
8-16-23_Gckit_20x_MYIM_30sCNTRL_SCT1uMpuffnicard200nM_cell2		102.788	99.0246	136.459	148.291
1-24-24_20x_tmxGC6_SI_IM-MY_nicard200nM_30sCNTRL_sct1uMPuff_Cell1		101.725	0
1-24-24_20x_tmxGC6_SI_IM-MY_nicard200nM_30sCNTRL_sct1uMPuff_Cell2		110.269	0
1-24-24_20x_tmxGC6_SI_IM-MY_nicard200nM_30sCNTRL_sct1uMPuff_Cell3		105.798	0
1-24-24_20x_tmxGC6_SI_IM-MY_nicard200nM_30sCNTRL_sct1uMPuff_Cell4		87.164	0
8-22-23_GC6fkit_SI_MYIM_20x_30sCNTRL_2ndSCT100nMpuffAT786710uM35min_cell1		111.711	0
8-22-23_GC6fkit_SI_MYIM_20x_30sCNTRL_2ndSCT100nMpuffAT786710uM35min_cell2		117.288	0	95.0705	90.6165
8-23-23_20x_Gckit_SI_IMMY_30sCntrl_sct1uMpuff_AT786710uM_30min_Cell1		76.4861	0	92.1315	100.46
8-23-23_20x_Gckit_SI_IMMY_30sCntrl_sct1uMpuff_AT786710uM_30min_Cell2		78.1064	0	124.238	144.485
8-23-23_20x_Gckit_SI_IMMY_30sCntrl_sct1uMpuff_AT786710uM_30min_Cell3		70.1703	0.001	123.138	126.348
8-23-23_20x_Gckit_SI_IMMY_30sCntrl_sct1uMpuff_AT786710uM_30min_Cell4		64.4963	80.9277	146.297	134.973
8-23-23_20x_Gckit_SI_IMMY_30sCntrl_sct1uMpuff_AT786710uM_30min_Cell5		84.8166	0	0	0
8-23-23_20x_Gckit_SI_IMMY_30sCntrl_sct1uMpuff_AT786710uM_30min_Cell6		83.6498	0	0	0

## Sheet: AT7867-secretin--SI-IMSCT-AREA-
		(CONTROL for) AT7867(10uM) before	(CONTROL for) AT7867(10uM) +SCT(100nM) after	AT7867(10uM) before	AT7867(10uM) +SCT(100nM) after
8-16-23				1.76153	1.47811
8-22-23				1.28582	1.92577
8-28-23		2.39	0	3.73071	3.9931
9-21-23		1.59264	1.55809	2.37395	2.76933
11-15-23 1		1.62558	0.001	7.53762	4.96025
1-24-24		0.914821	0.001	0.913235	0.9966
1-31-24 1		0.926394	0.57775	1.08083	2.431
1-31-24 2		1.19076	0	2.44492	3.92483
8-14-24_40x_gc6kit_SI_dmp_secretin100nm3min_cell1		1.34533	1.191	0.001	0.721
8-14-24_40x_gc6kit_SI_dmp_secretin100nm3min_cell2		2.10727	1.01742	2.34175	0
8-14-24_40x_gc6kit_SI_dmp_secretin100nm3min_cell3		1.11952	1.14338	2.96867	1.1115
8-14-24_40x_gc6kit_SI_dmp_secretin100nm3min_cell4		0.751	0	0	0.624
8-14-24_40x_gc6kit_SI_dmp_secretin100nm3min_cell5		2.2058	1.53609	2.0894	2.28667
8-16-23_Gckit_20x_MYIM_30sCNTRL_SCT1uMpuffnicard200nM_cell1		0.98561	1.344	2.26483	3.69896
8-16-23_Gckit_20x_MYIM_30sCNTRL_SCT1uMpuffnicard200nM_cell2		1.6137	1.6202	1.67882	0.874929
1-24-24_20x_tmxGC6_SI_IM-MY_nicard200nM_30sCNTRL_sct1uMPuff_Cell1		1.41273	0
1-24-24_20x_tmxGC6_SI_IM-MY_nicard200nM_30sCNTRL_sct1uMPuff_Cell2		0.95936	0
1-24-24_20x_tmxGC6_SI_IM-MY_nicard200nM_30sCNTRL_sct1uMPuff_Cell3		1.18883	0
1-24-24_20x_tmxGC6_SI_IM-MY_nicard200nM_30sCNTRL_sct1uMPuff_Cell4		0.808087	0
8-22-23_GC6fkit_SI_MYIM_20x_30sCNTRL_2ndSCT100nMpuffAT786710uM35min_cell1		2.29458	0
8-22-23_GC6fkit_SI_MYIM_20x_30sCNTRL_2ndSCT100nMpuffAT786710uM35min_cell2		3.75762	0	3.85775	3.407
8-23-23_20x_Gckit_SI_IMMY_30sCntrl_sct1uMpuff_AT786710uM_30min_Cell1		1.56011	0	1.07123	1.39921
8-23-23_20x_Gckit_SI_IMMY_30sCntrl_sct1uMpuff_AT786710uM_30min_Cell2		1.62612	0	0.77	1.6542
8-23-23_20x_Gckit_SI_IMMY_30sCntrl_sct1uMpuff_AT786710uM_30min_Cell3		2.11653	0	0.637	0.366333
8-23-23_20x_Gckit_SI_IMMY_30sCntrl_sct1uMpuff_AT786710uM_30min_Cell4		1.20633	1.15367	0.889444	2.583
8-23-23_20x_Gckit_SI_IMMY_30sCntrl_sct1uMpuff_AT786710uM_30min_Cell5		0.566115	0	0	0
8-23-23_20x_Gckit_SI_IMMY_30sCntrl_sct1uMpuff_AT786710uM_30min_Cell6		0.867941	0	0	0

## Sheet: AT7867-secretin- SI-IM-SCT-FREQ
		(CONTROL for AT7867(10uM) before	(CONTROL for AT7867(10uM) +SCT(100nM) after	AT7867(10uM) before	AT7867(10uM) +SCT(100nM) after
8-16-23				17	9
8-22-23				39	31
8-28-23		24.5	0	44.5	46
9-21-23		55	22	20	12
11-15-23 1		12	0	21	16
1-24-24		53	0	17	5
1-31-24 1		33	4	6	6
1-31-24 2		21	0	12	6
8-14-24_40x_gc6kit_SI_dmp_secretin100nm3min_cell1		68	11	0	1
8-14-24_40x_gc6kit_SI_dmp_secretin100nm3min_cell2		44	23	6	0
8-14-24_40x_gc6kit_SI_dmp_secretin100nm3min_cell3		39	7	6	2
8-14-24_40x_gc6kit_SI_dmp_secretin100nm3min_cell4		4	0	0	0
8-14-24_40x_gc6kit_SI_dmp_secretin100nm3min_cell5		72	9	5	8
8-16-23_Gckit_20x_MYIM_30sCNTRL_SCT1uMpuffnicard200nM_cell1		56	3	10	18
8-16-23_Gckit_20x_MYIM_30sCNTRL_SCT1uMpuffnicard200nM_cell2		33	4	16	7
1-24-24_20x_tmxGC6_SI_IM-MY_nicard200nM_30sCNTRL_sct1uMPuff_Cell1		46	0
1-24-24_20x_tmxGC6_SI_IM-MY_nicard200nM_30sCNTRL_sct1uMPuff_Cell2		73	0
1-24-24_20x_tmxGC6_SI_IM-MY_nicard200nM_30sCNTRL_sct1uMPuff_Cell3		99	0
1-24-24_20x_tmxGC6_SI_IM-MY_nicard200nM_30sCNTRL_sct1uMPuff_Cell4		72	0
8-22-23_GC6fkit_SI_MYIM_20x_30sCNTRL_2ndSCT100nMpuffAT786710uM35min_cell1		35	0	0	3
8-22-23_GC6fkit_SI_MYIM_20x_30sCNTRL_2ndSCT100nMpuffAT786710uM35min_cell2		54	0	4	4
8-23-23_20x_Gckit_SI_IMMY_30sCntrl_sct1uMpuff_AT786710uM_30min_Cell1		50	0	21	19
8-23-23_20x_Gckit_SI_IMMY_30sCntrl_sct1uMpuff_AT786710uM_30min_Cell2		37	0	7	8
8-23-23_20x_Gckit_SI_IMMY_30sCntrl_sct1uMpuff_AT786710uM_30min_Cell3		41	0	2	4
8-23-23_20x_Gckit_SI_IMMY_30sCntrl_sct1uMpuff_AT786710uM_30min_Cell4		48	4	6	1
8-23-23_20x_Gckit_SI_IMMY_30sCntrl_sct1uMpuff_AT786710uM_30min_Cell5		26	0	0	0
8-23-23_20x_Gckit_SI_IMMY_30sCntrl_sct1uMpuff_AT786710uM_30min_Cell6		36	0	0	0
