# Supplementary material for: Secretin targets interstitial cells of Cajal to regulate intestinal contractions
Source: EMBO Rep. 2025 Nov 6;26(23):6015–43. doi: 10.1038/s44319-025-00623-1 (PMC12678811; doi:10.1038/s44319-025-00623-1)
Supplement: Supplementary file 15 — Source data Fig. 12 [file 44319_2025_623_MOESM15_ESM.zip › Figure 12/SOURCEDATA/CONTRACTION_AT7867.xlsx]

## Sheet: SI_AT7867-INTEGRAL%
	CONTROL 100%	AT7867 (10uM)	control 100%	AT7867(10uM) + Secretin (100nM)	control secretin 100%	secretin (100nM)
11-29-23_WT_ESI05_sctRAT_AT7867_right CH2	100	145.6	100	118.6
11-29-23_WT_ESI05_sctRAT_AT7867_right CH4	100	193.6	100	64.5
12-4-23_wt_male_esi05_at7867_secretin right side CH 3	100	88.3	100	96
12-4-23_wt_males_esi05_at7867_secretin_left CH3	100	99.1	100	99.8
12-4-23_wt_males_esi05_at7867_secretin_left CH4	100	94.2	100	99.7
2/15/23					100	54
2/15/23					100	79
2/15/23					100	60
3/2/23 5					100	86.2
3/9/23 1					100	72.7
3/9/23 2					100	71.5
10-19-23 3					100	95.2
2/11/25 2 female					100	86.4
2/11/25 3 female					100	97.5
2/11/25 4 female					100	89
2/11/25 5 female					100	69.9
2/11/25 6 female					100	87.2
07--08-25_jejunum_female_sct_at7867_esi05 ch1	100	106.3	100	81.8
07--08-25_jejunum_female_sct_at7867_esi05 ch2	100	92.8	100	93.4
7/22/25 ch 3 duodenum AT	100	88.2	100	101.4
7/22/25 ch 6 jejunum AT	100	36.2	100	114.3
7/22/25 ch 7 jejunum AT	100	59.1	100	89

## Sheet: SI_AT7867-AREA%
	CONTROL 100%	AT7867 (10uM)	Control 100%	AT7867(10uM) + Secretin (100nM)	control secretin 100%	secretin (100nM)
11-29-23_WT_ESI05_sctRAT_AT7867_right CH2	100	373.7	100	81.1
11-29-23_WT_ESI05_sctRAT_AT7867_right CH4	100	269.8	100	40.1
12-4-23_wt_male_esi05_at7867_secretin right side CH 3	100	35	100	127.4
12-4-23_wt_males_esi05_at7867_secretin_left CH3	100	145.7	100	129.1
12-4-23_wt_males_esi05_at7867_secretin_left CH4	100	57.2	100	84.9
2/15/23					100	64
2/15/23					100	55
2/15/23					100	15
3/1/23 1					100	76.7
3/2/23 6					100	86
3/9/23 2					100	53.8
10-19-23 3					100	34.1
2/11/25 2 female					100	24.7
2/11/25 3 female					100	58.3
2/11/25 4 female					100	69
2/11/25 5 female					100	18.8
2/11/25 6 female					100	28.3
07--08-25_jejunum_female_sct_at7867_esi05 ch1	100	121.7	100	32.7
07--08-25_jejunum_female_sct_at7867_esi05 ch2	100	100.4	100	96.7
7/22/25 ch 3 duodenum	100	30.3	100	202.2
7/22/25 ch 6 jejunum	100	11.2	100	120.3
7/22/25 ch 7 jejunum	100	63.3	100	70.3

## Sheet: SI_AT7867-PP%
	CONTROL 100%	AT7867 (10uM)	Control 100%	AT7867(10uM) + Secretin (100nM)	control secretin 100%	secretin (100nM)
11-29-23_WT_ESI05_sctRAT_AT7867_right CH2	100	180.5	100	97.7
11-29-23_WT_ESI05_sctRAT_AT7867_right CH4	100	248.4	100	42.4
12-4-23_wt_male_esi05_at7867_secretin right side CH 3	100	62.7	100	116.9
12-4-23_wt_males_esi05_at7867_secretin_left CH3	100	134.5	100	84.4
12-4-23_wt_males_esi05_at7867_secretin_left CH4	100	69.2	100	103
2/15/23					100	94
2/15/23					100	92
2/15/23					100	71
3/1/23 1					100	85.2
3/2/23 6					100	94.5
3/9/23 2					100	57.7
10-19-23 3					100	36.9
2/11/25 2 female					100	42.1
2/11/25 3 female					100	56.8
2/11/25 4 female					100	66
2/11/25 5 female					100	23.1
2/11/25 6 female					100	54.2
07--08-25_jejunum_female_sct_at7867_esi05 ch1	100	89.7	100	43.9
07--08-25_jejunum_female_sct_at7867_esi05 ch2	100	133.4	100	79.1
7/22/25 ch 3 duodenum	100	60	100	102
7/22/25 ch 6 jejunum	100	23.5	100	112.4
7/22/25 ch 7 jejunum	100	54	100	84.6

## Sheet: SI_AT7867-MIN%
	CONTROL 100%	AT7867 (10uM)	Control 100%	AT7867(10uM) + Secretin (100nM)	control secretin 100%	secretin (100nM)
11-29-23_WT_ESI05_sctRAT_AT7867_right CH2	100	105.4	100	100.7
11-29-23_WT_ESI05_sctRAT_AT7867_right CH4	100	159.3	100	76.4
12-4-23_wt_male_esi05_at7867_secretin right side CH 3	100	92.9	100	90.2
12-4-23_wt_males_esi05_at7867_secretin_left CH3	100	93.9	100	99.1
12-4-23_wt_males_esi05_at7867_secretin_left CH4	100	97.4	100	96
2/15/23					100	96.7
2/15/23					100	100.5
2/15/23					100	95.3
3/1/23 1					100	98.2
3/2/23 6					100	102.5
3/9/23 2					100	99.5
10-19-23 3
2/11/25 2 female
2/11/25 3 female
2/11/25 4 female
2/11/25 5 female
2/11/25 6 female
07--08-25_jejunum_female_sct_at7867_esi05 ch1	100	101.2	100	97.6
07--08-25_jejunum_female_sct_at7867_esi05 ch2	100	81.4	100	98.4
7/22/25 ch 3 duodenum	100	93.3	100	102
7/22/25 ch 6 jejunum	100	81.6	100	108.1
7/22/25 ch 7 jejunum	100	76.3	100	111.1

## Sheet: SI_AT7867-FREQUENCY
	CONTROL 100%	AT7867 (10uM)	AT control 100%	AT7867(10uM) + Secretin (100nM)	control secretin 100%	secretin (100nM)
11-29-23_WT_ESI05_sctRAT_AT7867_right CH2	30	28	28	36
11-29-23_WT_ESI05_sctRAT_AT7867_right CH4	34	30	30	28
12-4-23_wt_male_esi05_at7867_secretin right side CH 3	20	20	20	20
12-4-23_wt_males_esi05_at7867_secretin_left CH3	30	30	30	32
12-4-23_wt_males_esi05_at7867_secretin_left CH4	36	32	32	32
2/15/23					14	14
2/15/23					28	20
2/15/23					18	13
3/1/23 1					36	36
3/1/23 2					36	36
3/2/23 7					24	30
10-19-23 3					36	36
2/11/25 2 female					34	34
2/11/25 3 female					36	34
2/11/25 4 female					40	40
2/11/25 5 female					36	36
2/11/25 6 female					38	38
2-15-25 ch2					40	40
07--08-25_jejunum_female_sct_at7867_esi05 ch1	36	33	33	33
07--08-25_jejunum_female_sct_at7867_esi05 ch2	37	31	31	32
7/22/25 ch 3 duodenum	42	36	36	30
7/22/25 ch 6 jejunum	36	36	36	30
7/22/25 ch 7 jejunum	42	36	36	36
