# Supplementary material for: Secretin targets interstitial cells of Cajal to regulate intestinal contractions
Source: EMBO Rep. 2025 Nov 6;26(23):6015–43. doi: 10.1038/s44319-025-00623-1 (PMC12678811; doi:10.1038/s44319-025-00623-1)
Supplement: Supplementary file 16 — Source data Fig. 13 [file 44319_2025_623_MOESM16_ESM.zip]

Archive with 17 entries (10 files):
- Figure 13/
- Figure 13/.DS_Store
- Figure 13/13A-G/
- Figure 13/13A-G/.DS_Store
- Figure 13/13A-G/13A-B/
- Figure 13/13A-G/13A-B/controlTrace_2-17-25_side1_SECRETIN_esi-05_at7867.png
- Figure 13/13A-G/13C-D/
- Figure 13/13A-G/13C-D/trace_11-28-23_WT_ESI05_sct.png
- Figure 13/13A-G/13C-D/trace_12-4-23_wt_male_esi05_at7867_secretin right side.png
- Figure 13/13H-M/
- Figure 13/13H-M/.DS_Store
- Figure 13/13H-M/14H-I/
- Figure 13/13H-M/14H-I/COLOR_10-23-23_GC6KI_40x_IM_cntrl30s sct1umpuff_ESI05_10uM30min_STMapIM3-1 copy.tif
- Figure 13/13H-M/14H-I/COLOR_10-23-23_GC6KI_40x_IM_cntrl30s sct1umpuff_ESI05_10uM30min_STMapIM3-withSCT copy.tif
- Figure 13/SOURCEDATA/
- Figure 13/SOURCEDATA/CONTRACTION_ESI-05_.xlsx
- Figure 13/SOURCEDATA/ESI_IMAGING__Secretin.xlsx
