# Supplementary material for: Secretin targets interstitial cells of Cajal to regulate intestinal contractions
Source: EMBO Rep. 2025 Nov 6;26(23):6015–43. doi: 10.1038/s44319-025-00623-1 (PMC12678811; doi:10.1038/s44319-025-00623-1)
Supplement: Supplementary file 16 — Source data Fig. 13 [file 44319_2025_623_MOESM16_ESM.zip › Figure 13/SOURCEDATA/CONTRACTION_ESI-05_.xlsx]

## Sheet: SI_ESI05-INTEGRAL%
	CONTROL ESI05(10uM)	ESI05(10uM)	ESI05(10uM) CONTROL 100%	ESI05(10uM) + Secretin (100nM)		control secretin	secretin (100nM)
11-28-23_WT_ESI05_sct_ivabradine_right CH1	100	104	100	98.5
12-4-23_wt_male_esi05_at7867_secretin right side CH1	100	96.2	100	96
12-4-23_wt_males_esi05_at7867_secretin_left CH1	100	101.8	100	99
12-4-23_wt_males_esi05_at7867_secretin_left CH2	100	81.5	100	100.5
2/15/23						100	54
2/15/23						100	79
3/1/23 3						100	72.9
3/1/23 5						100	88
3/2/23 5						100	86.2
3/9/23 1						100	72.7
3/9/23 2						100	71.5
07--08-25_jejunum_female_sct_at7867_esi05 ch4	100	168.9	100	57
7/22/25 ch 1 duodenum	100	94.4	100	94
7/22/25 ch 5 jejunum	100	77.3	100	88.2

## Sheet: SI_ESI05-AREA%
	CONTROL ESI05(10uM)	ESI05(10uM)	ESI05(10uM) CONTROL 100%	ESI05(10uM) + Secretin (100nM)		control secretin	secretin (100nM)
11-28-23_WT_ESI05_sct_ivabradine_right CH1	100	501	100	57.4
12-4-23_wt_male_esi05_at7867_secretin right side CH1	100	159.4	100	57.9
12-4-23_wt_males_esi05_at7867_secretin_left CH1	100	207.1	100	67.9
12-4-23_wt_males_esi05_at7867_secretin_left CH2	100	31.2	100	92.5
2/15/23						100	55
2/15/23						100	15
3/1/23 1						100	76.7
3/1/23 4						100	46.7
3/1/23 6						100	76.2
3/2/23 6						100	86
3/9/23 2						100	53.8
10-19-23 3						100	34.1
07--08-25_jejunum_female_sct_at7867_esi05 ch4	100	153.7	100	62.1
7/22/25 ch 1 duodenum	100	227.7	100	67.3
7/22/25 ch 5 jejunum	100	120.4	100	60.4

## Sheet: SI_ESI05-PP%
	CONTROL ESI05(10uM)	ESI05(10uM)	ESI05(10uM) CONTROL 100%	ESI05(10uM) + Secretin (100nM)		control secretin	secretin (100nM)
11-28-23_WT_ESI05_sct_ivabradine_right CH1	100	254.6	100	88.5
12-4-23_wt_male_esi05_at7867_secretin right side CH1	100	106.5	100	81.6
12-4-23_wt_males_esi05_at7867_secretin_left CH1	100	119.8	100	94.6
12-4-23_wt_males_esi05_at7867_secretin_left CH2	100	92.4	100	95.3
2/15/23						100	94
2/15/23						100	92
2/15/23						100	71
3/1/23 3						100	90.1
3/1/23 5						100	81
3/2/23 5						100	96.5
3/9/23 1						100	52.8
3/9/23 2						100	57.7
07--08-25_jejunum_female_sct_at7867_esi05 ch4	100	166.5	100	76.8
7/22/25 ch 1 duodenum	100	166.9	100	64.9
7/22/25 ch 5 jejunum	100	87.1	100	75.6

## Sheet: SI_ESI05-FREQUENCY
	CONTROL ESI05(10uM)	ESI05(10uM)	ESI05(10uM) CONTROL 100%	ESI05(10uM) + Secretin (100nM)		control secretin	secretin (100nM)
11-28-23_WT_ESI05_sct_ivabradine_right CH1	36	38	38	38
12-4-23_wt_male_esi05_at7867_secretin right side CH1	29	29	30	29
12-4-23_wt_males_esi05_at7867_secretin_left CH1	30	30	35	30
12-4-23_wt_males_esi05_at7867_secretin_left CH2	34	34	30	32
2/15/23						28	20
2/15/23						18	13
3/1/23 1						36	36
3/1/23 4						36	36
3/1/23 6						36	36
3/2/23 6						36	30
3/9/23 2						33	32
10-19-23 3						36	36
07--08-25_jejunum_female_sct_at7867_esi05 ch4	36	35	35	35
7/22/25 ch 1 duodenum	30	42	42	42
7/22/25 ch 5 jejunum	30	30	30	30
