# Supplementary material for: Secretin targets interstitial cells of Cajal to regulate intestinal contractions
Source: EMBO Rep. 2025 Nov 6;26(23):6015–43. doi: 10.1038/s44319-025-00623-1 (PMC12678811; doi:10.1038/s44319-025-00623-1)
Supplement: Supplementary file 16 — Source data Fig. 13 [file 44319_2025_623_MOESM16_ESM.zip › Figure 13/SOURCEDATA/ESI_IMAGING__Secretin.xlsx]

## Sheet: ESI_ SI-IM-SCT-SPATIAL SPREAD--
		Control(for ESI)	+SCT(100nM) (for ESI)	ESI05 (10uM)	ESI05 (10uM) + SCT (100nM)
8-14-23		4.695	3.938	8.33375	3.94
10-23-23 1		16.7514	0	16.2164	0
10-23-23 2		16.5978	0	23.5583	0
7-23-24 1				16.3794	11.01
7-23-24 2				15.5691	12.0062
7-23-24 3				11.1984	9.98222
7-23-24 4				5.37182	3.53333
7-30-24 1		9.4784	7.27	9.73	0
7-30-24 2		11.6005	0	9.695	0
7-30-24 3		14.392	2.875	16.5133	0
7-30-24 4		8.94781	6.97	12.9174	0
8-28-23_gc6_20x_si_immy_30scntrl_SCT1uMPuff_cell1		6.92722	0
8-28-23_gc6_20x_si_immy_30scntrl_SCT1uMPuff_cell2		8.52679	0
8-28-23_gc6_20x_si_immy_30scntrl_SCT1uMPuff_cell3		4.7396	0
8-28-23_gc6_20x_si_immy_30scntrl_SCT1uMPuff_cell4		6.27026	0

## Sheet: ESI_AT--SI-IM-SCT-DURATION--
		Control(for ESI)	+SCT(100nM) (for ESI)	ESI05 (10uM)	ESI05 (10uM) + SCT (100nM)
8-14-23		2.32	2.204	2.8275	1.45
10-23-23 1		2.9	0	3.2944	0
10-23-23 2		3.37259	0	3.83042	0
7-23-24 1				4.02588	2.70667
7-23-24 2				4.28095	2.86375
7-23-24 3				3.4452	2.57778
7-23-24 4				2.71545	1.74
7-30-24 1		2.958	2.9	2.43278	0
7-30-24 2		3.30048	0	3.045	0
7-30-24 3		3.422	1.885	3.14167	0
7-30-24 4		3.13563	2.03	2.61	0
8-28-23_gc6_20x_si_immy_30scntrl_SCT1uMPuff_cell1		3.65722	0
8-28-23_gc6_20x_si_immy_30scntrl_SCT1uMPuff_cell2		4.74357	0
8-28-23_gc6_20x_si_immy_30scntrl_SCT1uMPuff_cell3		2.8536	0
8-28-23_gc6_20x_si_immy_30scntrl_SCT1uMPuff_cell4		2.95205	0

## Sheet: ESI_AT--- SI-IMSCT-AMPLITUDE--
		Control(for ESI)	+SCT(100nM) (for ESI)	ESI05 (10uM)	ESI05 (10uM) + SCT (100nM)
8-14-23		143.111	175.375	153.283	117.333
10-23-23 1		72.2221	0	96.1189	0
10-23-23 2		113.691	0	108.336	0
2-7-24 1 Area2				63.7689	65.785
2-7-24 2 Area2				60.2479	63.1105
2-7-24 3 Area2				76.7942	85.6722
2-7-24 4 Area2				114.216	133.43
7-30-24 1		72.7281	139.649	85.9114	0
7-30-24 2		68.3618	0	55.722	0
7-30-24 3		113.453	179.559	94.1165	0
7-30-24 4		69.3703	162.802	70.1153	0
8-28-23_gc6_20x_si_immy_30scntrl_SCT1uMPuff_cell1		89.1162	0
8-28-23_gc6_20x_si_immy_30scntrl_SCT1uMPuff_cell2		75.692	0
8-28-23_gc6_20x_si_immy_30scntrl_SCT1uMPuff_cell3		88.3783	0
8-28-23_gc6_20x_si_immy_30scntrl_SCT1uMPuff_cell4		93.9506	0

## Sheet: ESI_AT---SI-IMSCT-AREA--
		Control(for ESI)	+SCT(100nM) (for ESI)	ESI05 (10uM)	ESI05 (10uM) + SCT (100nM)
8-14-23		0.769	0.6414	1.51575	0.343
10-23-23 1		2.91229	0	2.9732	0
10-23-23 2		3.13981	0	4.71788	0
2-7-24 1 Area2				3.798	1.81733
2-7-24 2 Area2				4.32776	1.96938
2-7-24 3 Area2				2.52576	1.57422
2-7-24 4 Area2				0.979182	0.445
7-30-24 1		1.77632	1.177	1.52161	0
7-30-24 2		2.36067	0	2.2805	0
7-30-24 3		2.9041	0.3605	2.87467	0
7-30-24 4		1.82572	0.975	2.071	0
8-28-23_gc6_20x_si_immy_30scntrl_SCT1uMPuff_cell1		1.42281	0
8-28-23_gc6_20x_si_immy_30scntrl_SCT1uMPuff_cell2		2.48329	0
8-28-23_gc6_20x_si_immy_30scntrl_SCT1uMPuff_cell3		0.85466	0
8-28-23_gc6_20x_si_immy_30scntrl_SCT1uMPuff_cell4		1.05851	0

## Sheet: ESI_AT-- SI-IM-SCT-FREQ--
		Control(for ESI)	+SCT(100nM) (for ESI)	ESI05 (10uM)	ESI05 (10uM) + SCT (100nM)
8-14-23		2	5	8	1
10-23-23 1		7	0	25	0
10-23-23 2		27	0	24	0
2-7-24 1 Area2				17	6
2-7-24 2 Area2				21	8
2-7-24 3 Area2				25	18
2-7-24 4 Area2				11	3
7-30-24 1		25	1	18	0
7-30-24 2		21	0	2	0
7-30-24 3		10	2	6	0
7-30-24 4		32	1	19	0.001
8-28-23_gc6_20x_si_immy_30scntrl_SCT1uMPuff_cell1		30	0
8-28-23_gc6_20x_si_immy_30scntrl_SCT1uMPuff_cell2		14	0
8-28-23_gc6_20x_si_immy_30scntrl_SCT1uMPuff_cell3		42	0
8-28-23_gc6_20x_si_immy_30scntrl_SCT1uMPuff_cell4		28	0
