# Supplementary material for: Secretin targets interstitial cells of Cajal to regulate intestinal contractions
Source: EMBO Rep. 2025 Nov 6;26(23):6015–43. doi: 10.1038/s44319-025-00623-1 (PMC12678811; doi:10.1038/s44319-025-00623-1)
Supplement: Supplementary file 17 — EV and Appendix Figures Source Data [file 44319_2025_623_MOESM17_ESM.zip]

Archive with 50 entries (32 files):
- EV_APPENDIX/
- EV_APPENDIX/.DS_Store
- EV_APPENDIX/APPENDIXS1/
- EV_APPENDIX/APPENDIXS1/.DS_Store
- EV_APPENDIX/APPENDIXS1/5nMTrace.png
- EV_APPENDIX/APPENDIXS1/SOURCEDATA/
- EV_APPENDIX/APPENDIXS1/SOURCEDATA/CONTRACTION_Secretin_5nM10nM.xlsx
- EV_APPENDIX/APPENDIXS1/~$M10nM_TableAnalysisFigureLegend copy.docx
- EV_APPENDIX/APPENDIXS2/
- EV_APPENDIX/APPENDIXS2/.DS_Store
- EV_APPENDIX/APPENDIXS2/SOURCEDATA/
- EV_APPENDIX/APPENDIXS2/SOURCEDATA/CONTRACTION_Secretin_washout.xlsx
- EV_APPENDIX/APPENDIXS2/washouttrace.png
- EV_APPENDIX/APPENDIXS2/~$shoutFigurelegend copy.docx
- EV_APPENDIX/APPENDIXS3/
- EV_APPENDIX/APPENDIXS3/.DS_Store
- EV_APPENDIX/APPENDIXS3/A-D/
- EV_APPENDIX/APPENDIXS3/A-D/dapiMAX_5-1-23SI_RNASC_posCntrl_SI_cross_mscfr488_RNA594_20x.nd2 - C=0.tif
- EV_APPENDIX/APPENDIXS3/A-D/greenMAX_5-1-23SI_RNASC_posCntrl_SI_cross_mscfr488_RNA594_20x.nd2 - C=1.tif
- EV_APPENDIX/APPENDIXS3/A-D/RED__MAX_5-1-23SI_RNASC_posCntrl_SI_cross_mscfr488_RNA594_20x.nd2 - C=2.tif
- EV_APPENDIX/APPENDIXS3/E-G/
- EV_APPENDIX/APPENDIXS3/E-G/DAPI_AVG_5-1-23SI_RNASC_NegCntrl_SI_cross_mscfr488_RNA594_20x.nd2 - C=0.tif
- EV_APPENDIX/APPENDIXS3/E-G/GREEN_MAX_5-1-23SI_RNASC_NegCntrl_SI_cross_mscfr488_RNA594_20x.nd2 - C=1.tif
- EV_APPENDIX/APPENDIXS3/E-G/RED_MAX_5-1-23SI_RNASC_NegCntrl_SI_cross_mscfr488_RNA594_20x.nd2 - C=2.tif
- EV_APPENDIX/EV1/
- EV_APPENDIX/EV1/.DS_Store
- EV_APPENDIX/EV1/EV1A-H/
- EV_APPENDIX/EV1/EV1A-H/.DS_Store
- EV_APPENDIX/EV1/EV1A-H/traces_5-19-23_monkeySmallintestine_female.png
- EV_APPENDIX/EV1/SOURCEDATA/
- EV_APPENDIX/EV1/SOURCEDATA/CONTRACTION_secretin_MONKEY_.xlsx
- EV_APPENDIX/EV2/
- EV_APPENDIX/EV2/.DS_Store
- EV_APPENDIX/EV2/EV2A-B/
- EV_APPENDIX/EV2/EV2A-B/.DS_Store
- EV_APPENDIX/EV2/EV2A-B/11-6-23_40x_gc6_IMMY_nicard200nM_sctpuff_35scntrl__STMapIM-AFTER copy.tif
- EV_APPENDIX/EV2/EV2A-B/11-6-23_40x_gc6_IMMY_nicard200nM_sctpuff_35scntrl__STMapIM-BEFORE copy.tif
- EV_APPENDIX/EV2/EV2A-B/SOURCEDATA/
- EV_APPENDIX/EV2/EV2A-B/SOURCEDATA/_IMAGING__Secretin copy.xlsx
- EV_APPENDIX/EV3/
- EV_APPENDIX/EV3/.DS_Store
- EV_APPENDIX/EV3/EV3A-B/
- EV_APPENDIX/EV3/EV3A-B/11-6-23_40x_gc6_IMMY_nicard200nM_sct100nm_35scntrl__STMapIM-AFTER.tif
- EV_APPENDIX/EV3/EV3A-B/11-6-23_40x_gc6_IMMY_nicard200nM_sct100nm_35scntrl__STMapIM-BEFORE.tif
- EV_APPENDIX/EV3/EV3C-D/
- EV_APPENDIX/EV3/EV3C-D/.DS_Store
- EV_APPENDIX/EV3/EV3C-D/11-14-23_40xT2_im_gc6_Nic200nMcntrl35s_sct100nM_thapsigargin25min_STMapIM1-after.tif
- EV_APPENDIX/EV3/EV3C-D/11-14-23_40xT2_im_gc6_Nic200nMcntrl35s_sct100nM_thapsigargin25min_STMapIM1-before.tif
- EV_APPENDIX/EV3/SOURCEDATA/
- EV_APPENDIX/EV3/SOURCEDATA/IMAGING__SecretinThapsigargin.xlsx
