# Supplementary material for: Secretin targets interstitial cells of Cajal to regulate intestinal contractions
Source: EMBO Rep. 2025 Nov 6;26(23):6015–43. doi: 10.1038/s44319-025-00623-1 (PMC12678811; doi:10.1038/s44319-025-00623-1)
Supplement: Supplementary file 17 — EV and Appendix Figures Source Data [file 44319_2025_623_MOESM17_ESM.zip › EV_APPENDIX/APPENDIXS1/SOURCEDATA/CONTRACTION_Secretin_5nM10nM.xlsx]

## Sheet: 5nM10nM-conc.SCT--TTX_INTEGRAL%
	TTX	TTX+SCT (5nM)	TTX+SCT (10nM)
9/20/22 W1 ch1	100	94.1
9/20/22 W1 ch2	100	90.3
9/20/22 W1 ch3	100	77.3
9/20/22 W1 ch4	100	96.7
9/20/22 W2 ch2	100		71
9/21/22 W1 ch1	100
9/21/22 W1 ch2	100	87
9/21/22 W1 ch3	100		94
9/21/22 Ch3	100		96.6
4-14-23 Ch3	100		71.2
4-14-23 Ch1	100		96.3
7-10-23 ch1 male	100	100.6
10/28/24 f 2	100
10/28/24 f 3	100	98
10/28/24 f 4	100		99.6
10/29/24 1 m	100
10/29/24 3 m	100		97.2
10/29/24 4 m	100

## Sheet: 5nM10nMconc.SCT--TTX_AREA%
	TTX	TTX+SCT (5nM)	TTX+SCT (10nM)
9/20/22 W1 ch1	100	86.4
9/20/22 W1 ch2	100	95.2
9/20/22 W1 ch3	100	43.9
9/20/22 W1 ch4	100	78.7
9/20/22 W2 ch2	100		74
9/21/22 W1 ch1	100
9/21/22 W1 ch2	100	25
9/21/22 W1 ch3	100		48
9/21/22 Ch3	100		58.1
4-14-23 Ch3	100		45.9
4-14-23 Ch1	100		93.8
7-10-23 ch1	100	83
10/28/24 f 2	100
10/28/24 f 3	100	91.4
10/28/24 f 4	100		64.5
10/29/24 1 m	100
10/29/24 3 m	100		32.8
10/29/24 4 m	100

## Sheet: 5nM10nM-conc.SCT--TTX_PP%
	TTX	TTX+SCT (5nM)	TTX+SCT (10nM)
9/20/22 W1 ch1	100	97.3
9/20/22 W1 ch2	100	96.1
9/20/22 W1 ch3	100	91.2
9/20/22 W1 ch4	100	106
9/20/22 W2 ch2	100		87
9/21/22 W1 ch1	100
9/21/22 W1 ch2	100	55
9/21/22 W1 ch3	100		58
9/21/22 Ch3	100		74.1
4-14-23 Ch3	100		48.3
4-14-23 Ch1	100		98.4
7-10-23 ch1	100	99.6
10/28/24 f 2	100
10/28/24 f 3	100	76.6
10/28/24 f 4	100		74.3
10/29/24 1 m	100
10/29/24 3 m	100		86.8
10/29/24 4 m	100

## Sheet: 5nM10nM-conc.SCT--TTX_MIN%
	TTX	TTX+SCT (5nM)	TTX+SCT (10nM)
9/20/22 W1 ch1	100	98.5
9/20/22 W1 ch2	100	97.7
9/20/22 W1 ch3	100	88.8
9/20/22 W1 ch4	100	104
9/20/22 W2 ch2	100		32
9/21/22 W1 ch1	100
9/21/22 W1 ch2	100	100
9/21/22 W1 ch3	100		99
9/21/22 Ch3	100		99.6
4-14-23 Ch3	100		94.2
4-14-23 Ch1	100		85.1
7-10-23 ch1	100	95.6
10/28/24 f 2	100
10/28/24 f 3	100	99.6
10/28/24 f 4	100		101.8
10/29/24 1 m	100
10/29/24 3 m	100		100.6
10/29/24 4 m	100

## Sheet: 5nM10nM-conc.SCT--TTX_FREQUENCY
	CONTROL	TTX	TTX+SCT (5nM)	TTX+SCT (10nM)
9/20/22 W1 ch1		33	30
9/20/22 W1 ch2		36	36
9/20/22 W1 ch3		30	30
9/20/22 W1 ch4		30	24
9/20/22 W2 ch2		39		39
9/21/22 W1 ch1		36
9/21/22 W1 ch2		36	36
9/21/22 W1 ch3		36		36
9/21/22 Ch3		33		33
4-14-23 Ch3		42		42
4-14-23 Ch1		40		40
7-10-23 ch1		36	42
10/28/24 f 2		41
10/28/24 f 3		40	40
10/28/24 f 4		39		39
10/29/24 1 m		37
10/29/24 3 m		39		42
10/29/24 4 m		39
