# Supplementary material for: Secretin targets interstitial cells of Cajal to regulate intestinal contractions
Source: EMBO Rep. 2025 Nov 6;26(23):6015–43. doi: 10.1038/s44319-025-00623-1 (PMC12678811; doi:10.1038/s44319-025-00623-1)
Supplement: Supplementary file 17 — EV and Appendix Figures Source Data [file 44319_2025_623_MOESM17_ESM.zip › EV_APPENDIX/APPENDIXS2/SOURCEDATA/CONTRACTION_Secretin_washout.xlsx]

## Sheet: WashoutData_SCT--TTX_INTEGRAL%
	Control	+SCT (100 nM)	Washout
7-10-23_c57_secretin_lnna_cch_5nM-100nm ch2	100	91.1	97.8
7-10-23_c57_secretin_lnna_cch_5nM-100nm ch3	100	78.5	91.4
6-26-24_WT_secretin_cch_forskolin_EFS ch1	100	71.1	71.9
6-26-24_WT_secretin_cch_forskolin_EFS ch2	100	69	70.1
3-22-23_wtmouse_sct100nM_34 ch2	100	55.6	94.8
3-22-23_wtmouse_sct100nM_34 ch4	100	60.5	103.8

## Sheet: WashoutData_SCT--TTX_AREA%
	Control	+SCT (100 nM)	Washout
7-10-23_c57_secretin_lnna_cch_5nM-100nm ch2	100	46.5	72.5
7-10-23_c57_secretin_lnna_cch_5nM-100nm ch3	100	90.1	83.4
6-26-24_WT_secretin_cch_forskolin_EFS ch1	100	45.2	42.4
6-26-24_WT_secretin_cch_forskolin_EFS ch2	100	25.6	36.4
3-22-23_wtmouse_sct100nM_34 ch2	100	30.6	99.7
3-22-23_wtmouse_sct100nM_34 ch4	100	42.8	132.1

## Sheet: WashoutData_SCT--TTX_PP%
	Control	+SCT (100 nM)	Washout
7-10-23_c57_secretin_lnna_cch_5nM-100nm ch2	100	69.1	92.7
7-10-23_c57_secretin_lnna_cch_5nM-100nm ch3	100	62.6	122.2
6-26-24_WT_secretin_cch_forskolin_EFS ch1	100	70.6	57.1
6-26-24_WT_secretin_cch_forskolin_EFS ch2	100	36	55.1
3-22-23_wtmouse_sct100nM_34 ch2	100	60.2	101.8
3-22-23_wtmouse_sct100nM_34 ch4	100	67.5	224.8

## Sheet: WashoutData_SCT--TTX_MIN%
	Control	+SCT (100 nM)	Washout
7-10-23_c57_secretin_lnna_cch_5nM-100nm ch2	100	97.8	99.2
7-10-23_c57_secretin_lnna_cch_5nM-100nm ch3	100	93	98.8
6-26-24_WT_secretin_cch_forskolin_EFS ch1	100	98.3	98.4
6-26-24_WT_secretin_cch_forskolin_EFS ch2	100	97.5	94
3-22-23_wtmouse_sct100nM_34 ch2	100	100.8	95.3
3-22-23_wtmouse_sct100nM_34 ch4	100	101.6	98.1

## Sheet: WashoutData_SCT--TTX_FREQUENCY
	Control	+SCT (100 nM)	Washout
7-10-23_c57_secretin_lnna_cch_5nM-100nm ch2	36	34	34
7-10-23_c57_secretin_lnna_cch_5nM-100nm ch3	36	34	34
6-26-24_WT_secretin_cch_forskolin_EFS ch1	35	35	35
6-26-24_WT_secretin_cch_forskolin_EFS ch2	33	33	34
3-22-23_wtmouse_sct100nM_34 ch2	38	37	38
3-22-23_wtmouse_sct100nM_34 ch4	20	20	30
