# Supplementary material for: Secretin targets interstitial cells of Cajal to regulate intestinal contractions
Source: EMBO Rep. 2025 Nov 6;26(23):6015–43. doi: 10.1038/s44319-025-00623-1 (PMC12678811; doi:10.1038/s44319-025-00623-1)
Supplement: Supplementary file 17 — EV and Appendix Figures Source Data [file 44319_2025_623_MOESM17_ESM.zip › EV_APPENDIX/EV1/SOURCEDATA/CONTRACTION_secretin_MONKEY_.xlsx]

## Sheet: Monkey_sct_INTEGRAL%
	Control	+Sct (100nM)
5/19/23	100	38.2
5/23/23	100	31.5
5/23/23	100	65.5
5/25/23	100	21.6
5/25/23	100	21.4
5/25/23	100	64.3

## Sheet: Monkey_sct_AREA%
	Control	+Sct (100nM)
5/19/23	100	40.3
5/23/23	100	69.5
5/23/23	100	57.8
5/25/23	100	55.3
5/25/23	100	49.8
5/25/23	100	69.3

## Sheet: Monkey_sct_PP%
	Control	+Sct (100nM)
5/19/23	100	37.2
5/23/23	100	82.8
5/23/23	100	43.1
5/25/23	100	37.3
5/25/23	100	89.1
5/25/23	100	84.1

## Sheet: Monkey_sct_TONE%
	Control	+Sct (100nM)
5/19/23	100	59.7
5/23/23	100	6
5/23/23	100	63.7
5/25/23	100	0
5/25/23	100	0
5/25/23	100	55.1

## Sheet: Monkey_sct_FREQ
	Control	+Sct (100nM)
5/19/23	1	0.8
5/23/23	10	10
5/23/23	11	11
5/25/23	10.3	14
5/25/23	13.6	12
5/25/23	14	14

## Sheet: TTXMonkey_sct_INTEGRAL%
	TTX(1uM) sct 100nM cntrl	TTX(1uM) + sct(100nM)
5/19/23	100	57.9
2/22/24	100	65.1
2/22/24	100	93.9
2/22/24	100	93
2/28/24 ttx	100	99.5
5-19-23	100	41.6

## Sheet: TTXMonkey_sct_AREA%
	TTX(1uM) sct 100nM cntrl	TTX(1uM) + sct(100nM)
5/19/23	100	41.4
2/22/24	100	83.2
2/22/24	100	60.3
2/22/24	100	74.2
2/28/24 ttx	100	37.5
5/19/23	100	61.1

## Sheet: TTXMonkey_sct_PP%
	TTX(1uM) sct 100nM cntrl	TTX(1uM) + sct(100nM)
5/19/23	100	45.9
2/22/24	100	55.4
2/22/24	100	73.9
2/22/24	100	30.7
2/28/24	100	22.9
5/19/23	100	77.2

## Sheet: TTXMonkey_sct_TONE%
	TTX(1uM) sct 100nM cntrl	TTX(1uM) + sct(100nM)
5/19/23	100	87.2
2/22/24	100	89.4
2/22/24	100	94
2/22/24	100	91.3
2/28/24 ttx	100	17.9
5/19/23	100	36.6

## Sheet: TTXMonkey_sct_FREQ
	TTX(1uM) sct 100nM cntrl	TTX(1uM) + sct(100nM)
5/19/23	0.8	0.2
2/22/24	12	12
2/22/24	12	12
2/22/24	12	12
2/28/24 ttx	12	12
5/19/23	4	2.6
