# Supplementary material for: Secretin targets interstitial cells of Cajal to regulate intestinal contractions
Source: EMBO Rep. 2025 Nov 6;26(23):6015–43. doi: 10.1038/s44319-025-00623-1 (PMC12678811; doi:10.1038/s44319-025-00623-1)
Supplement: Supplementary file 17 — EV and Appendix Figures Source Data [file 44319_2025_623_MOESM17_ESM.zip › EV_APPENDIX/EV3/SOURCEDATA/IMAGING__SecretinThapsigargin.xlsx]

## Sheet: THAPSI_SI-IM-SCT-SPATIAL SPREAD
		Control	Secretin (100nM)	Thapsigargin(10uM) Before SCT	Thapsigargin(10uM) After SCT
11-1-23				0	0
11-6-23		6.2875	0	0	0
11-14-23		10.9079	0	0	0
12-8-23		14.5173	0
8-15-23		15.71	0

## Sheet: THAPSI_SI-IM-SCT-DURATION--
		Control	Secretin (100nM)	Thapsigargin(10uM) Before SCT	Thapsigargin(10uM) After SCT
11-1-23				0	0
11-6-23		2.1025	0	0	0
11-14-23		2.65143	0	0	0
12-8-23		3.61182	0
8-15-23		2.65462	0

## Sheet: THAPSI_ SI-IMSCT-AMPLITUDE--
		Control	Secretin (100nM)	Thapsigargin(10uM) Before SCT	Thapsigargin(10uM) After SCT
11-1-23				0	0
11-6-23		132.52	0	0	0
11-14-23		117.653	0	0	0
12-8-23		120.298	0
8-15-23		149.48	0

## Sheet: THAPSI_SI-IMSCT-AREA--
		Control	Secretin (100nM)	Thapsigargin(10uM) Before SCT	Thapsigargin(10uM) After SCT
11-1-23				0	0
11-6-23		0.8195	0	0	0
11-14-23		1.88164	0	0	0
12-8-23		3.17055	0
8-15-23		2.79892	0

## Sheet: THAPSI_SI-IM-SCT-FREQ--
		Control	Secretin (100nM)	Thapsigargin(10uM) Before SCT	Thapsigargin(10uM) After SCT
11-1-23				0	0
11-6-23		4	0	0	0
11-14-23		14	0	0	0
12-8-23		11	0
8-15-23		13	0

## Sheet: THAPSI_SI-MY-SCT-SPATIAL SPREAD
		Thapsigargin(10uM) Before SCT	Thapsigargin(10uM) After SCT
10-31-23		0	0
11-1-23		9.71667	12.12
11-6-23		15.635	16.5371
11-14-23		0	0
12-8-23		0	0

## Sheet: THAPSI_SI-MY-SCT-DURATION
		Thapsigargin(10uM) Before SCT	Thapsigargin(10uM) After SCT
10-31-23		0	0
11-1-23		7.44333	8.91091
11-6-23		8.671	7.72643
11-14-23		0	0
12-8-23		0	0

## Sheet: THAPSI_ SI-MY-SCT-AMPLITUDE
		Thapsigargin(10uM) Before SCT	Thapsigargin(10uM) After SCT
10-31-23		0	0
11-1-23		108.696	112.348
11-6-23		86.6894	137.332
11-14-23		0	0
12-8-23		0	0

## Sheet: THAPSI_SI-MY-SCT-AREA
		Thapsigargin(10uM) Before SCT	Thapsigargin(10uM) After SCT
10-31-23		0	0
11-1-23		5.0214	7.89709
11-6-23		7.918	8.09793
11-14-23		0	0
12-8-23		0	0

## Sheet: THAPSI_SI-MY-SCT-FREQ
		Thapsigargin(10uM) Before SCT	Thapsigargin(10uM) After SCT
10-31-23		0	0
11-1-23		15	11
11-6-23		10	14
11-14-23		0	0
12-8-23		0	0
